# Supplementary material for: Tregs from human blood differentiate into nonlymphoid tissue–resident effector cells upon TNFR2 costimulation
Source: JCI Insight. 2024 Jan 30;9(5):e172942. doi: 10.1172/jci.insight.172942 (PMC10972588; doi:10.1172/jci.insight.172942)
Supplement: Supplemental table 1 [file jciinsight-9-172942-s150.xlsx]

## Sheet: Differential expression RNA-seq
Supplemental Table 1. List of the 1229 differentially expressed genes between tTreg cells costimulated via TNFR2 or CD28 for 7 days.
Gene ID	Gene Symbol	p-value	FDR (q-value)	Log2 fold change (TNFR2/CD28)
ENSG00000163218	PGLYRP4	5.33234e-07	0.000435352	6.81734
ENSG00000159527	PGLYRP3	1.65011e-06	0.000655422	5.60021
ENSG00000196735	HLA-DQA1	0.000315391	0.0120125	5.55136
ENSG00000147434	CHRNA6	4.08186e-06	0.00110958	5.52532
ENSG00000188158	NHS	6.40403e-05	0.00517551	5.16582
ENSG00000092054	MYH7	1.97295e-06	0.000741298	5.11876
ENSG00000227619	N/A	1.31818e-05	0.00210636	5.10378
ENSG00000070159	PTPN3	3.56618e-05	0.0037695	5.04932
ENSG00000172817	CYP7B1	8.62671e-06	0.00171326	4.91194
ENSG00000143318	CASQ1	0.000416106	0.0138325	4.78703
ENSG00000115414	FN1	0.000270308	0.0108922	4.54168
ENSG00000161940	BCL6B	0.000232726	0.0101534	4.53804
ENSG00000136689	IL1RN	0.00114105	0.0234925	4.49349
ENSG00000143079	CTTNBP2NL	7.04521e-06	0.00148398	4.4212
ENSG00000116833	NR5A2	3.21273e-05	0.0035168	4.38403
ENSG00000124159	MATN4	0.000197403	0.00930269	4.35271
ENSG00000104951	IL4I1	0.00140625	0.0264543	4.32697
ENSG00000115956	PLEK	0.000155735	0.00811455	4.29686
ENSG00000235568	NFAM1	1.63967e-07	0.000227947	4.21884
ENSG00000198910	L1CAM	1.21511e-05	0.00201101	4.19843
ENSG00000237372	UNQ6494	0.00036577	0.0129387	4.07327
ENSG00000237541	HLA-DQA2	0.0026342	0.0374062	3.97331
ENSG00000039068	CDH1	0.00216442	0.0337149	3.97032
ENSG00000119508	NR4A3	0.000169872	0.00849484	3.95535
ENSG00000169194	IL13	0.000577446	0.0162833	3.93629
ENSG00000135480	KRT7	0.00143504	0.0268144	3.87791
ENSG00000179934	CCR8	1.18239e-05	0.00198043	3.83391
ENSG00000196917	HCAR1	5.22788e-05	0.0048452	3.83341
ENSG00000228168	HNRNPA1P21	7.28271e-07	0.000465555	3.81912
ENSG00000165695	AK8	0.000837124	0.0199187	3.81085
ENSG00000124191	TOX2	0.000312502	0.0119681	3.78465
ENSG00000124196	GTSF1L	3.46355e-06	0.00107001	3.74599
ENSG00000105499	PLA2G4C	0.00363746	0.0447108	3.6905
ENSG00000131016	AKAP12	0.0035322	0.0441589	3.63034
ENSG00000158286	RNF207	2.58349e-05	0.0030437	3.59393
ENSG00000174837	ADGRE1	2.56554e-05	0.0030437	3.53434
ENSG00000148053	NTRK2	0.000445181	0.0142908	3.50278
ENSG00000168329	CX3CR1	3.39406e-05	0.00368627	3.40611
ENSG00000183347	GBP6	6.32924e-05	0.00514556	3.38555
ENSG00000169213	RAB3B	0.000689053	0.0178384	3.37531
ENSG00000144724	PTPRG	0.000322842	0.0120999	3.30687
ENSG00000154319	FAM167A	0.000278753	0.0110628	3.29397
ENSG00000107518	ATRNL1	3.16014e-05	0.00348668	3.28214
ENSG00000049249	TNFRSF9	0.00265123	0.0374948	3.16972
ENSG00000164484	TMEM200A	0.000683199	0.0177198	3.16539
ENSG00000196358	NTNG2	4.1932e-05	0.00422419	3.1145
ENSG00000217801	N/A	1.59777e-05	0.00236301	3.08472
ENSG00000120280	TASL	0.000359661	0.0127817	3.03987
ENSG00000101460	MAP1LC3A	4.0401e-05	0.00409967	3.00649
ENSG00000169504	CLIC4	5.22635e-05	0.0048452	2.98312
ENSG00000075673	ATP12A	0.00177696	0.0300527	2.97537
ENSG00000130035	GALNT8	0.00227155	0.0342882	2.97259
ENSG00000134508	CABLES1	9.64026e-06	0.00181368	2.94931
ENSG00000135925	WNT10A	2.96938e-05	0.00332906	2.94866
ENSG00000162496	DHRS3	1.48305e-05	0.00228295	2.92131
ENSG00000286599	N/A	0.000310534	0.0119255	2.91666
ENSG00000197646	PDCD1LG2	1.36454e-05	0.00215566	2.89936
ENSG00000231346	LINC01160	0.000142553	0.00777167	2.88252
ENSG00000029153	ARNTL2	1.25952e-06	0.000603788	2.80048
ENSG00000136052	SLC41A2	0.00171347	0.0296397	2.779
ENSG00000128487	SPECC1	3.43917e-08	0.000169242	2.7135
ENSG00000060558	GNA15	0.000504252	0.0152063	2.70438
ENSG00000157388	CACNA1D	0.000185563	0.00901992	2.67062
ENSG00000171236	LRG1	0.00213829	0.0335905	2.66309
ENSG00000198400	NTRK1	0.00106706	0.0227957	2.64243
ENSG00000124145	SDC4	5.29445e-05	0.0048744	2.62778
ENSG00000214530	STARD10	1.49438e-05	0.00228295	2.58648
ENSG00000111331	OAS3	0.000790406	0.0193455	2.56908
ENSG00000168685	IL7R	1.45307e-06	0.000651633	2.56043
ENSG00000079819	EPB41L2	6.17145e-07	0.000435352	2.4857
ENSG00000198915	RASGEF1A	6.96211e-06	0.00148398	2.48299
ENSG00000023445	BIRC3	2.55629e-05	0.0030437	2.46996
ENSG00000100906	NFKBIA	2.71117e-06	0.000919286	2.42976
ENSG00000106066	CPVL	0.00394896	0.0468416	2.4277
ENSG00000090104	RGS1	0.000110278	0.00672549	2.4263
ENSG00000067445	TRO	0.00032293	0.0120999	2.404
ENSG00000261115	TMEM178B	0.000163229	0.00837851	2.40048
ENSG00000137462	TLR2	0.000437134	0.0141656	2.3857
ENSG00000134548	SPX	0.000410477	0.0138002	2.38028
ENSG00000167414	GNG8	0.00328734	0.0424332	2.37979
ENSG00000159212	CLIC6	0.000148993	0.00796653	2.3729
ENSG00000110841	PPFIBP1	2.90507e-07	0.000310664	2.35354
ENSG00000157017	GHRL	0.000860123	0.0201622	2.32646
ENSG00000204381	LAYN	3.89078e-06	0.00110958	2.28838
ENSG00000134070	IRAK2	1.38679e-06	0.000642639	2.256
ENSG00000231389	HLA-DPA1	0.000343695	0.0124753	2.23342
ENSG00000111077	TNS2	0.00143345	0.0268144	2.19958
ENSG00000155966	AFF2	0.000387052	0.0133188	2.19493
ENSG00000077150	NFKB2	2.75701e-07	0.000310664	2.19338
ENSG00000104856	RELB	6.26315e-07	0.000435352	2.19001
ENSG00000085117	CD82	1.83956e-05	0.00257045	2.18731
ENSG00000118515	SGK1	3.93049e-06	0.00110958	2.14598
ENSG00000158747	NBL1	4.16559e-07	0.000361938	2.1424
ENSG00000287382	N/A	4.79524e-05	0.00456599	2.14088
ENSG00000161921	CXCL16	5.45612e-05	0.00492626	2.1057
ENSG00000100167	SEPTIN3	1.47216e-07	0.000227399	2.10243
ENSG00000174945	AMZ1	0.000268112	0.0108667	2.09915
ENSG00000101213	PTK6	0.000968526	0.0215776	2.08997
ENSG00000179841	AKAP5	0.00174222	0.029828	2.05467
ENSG00000186827	TNFRSF4	6.49506e-06	0.00141085	2.05318
ENSG00000196421	C20orf204	0.00160806	0.0287713	2.05195
ENSG00000118513	MYB	0.000181658	0.00895536	2.04702
ENSG00000138606	SHF	0.00287275	0.0390446	2.0378
ENSG00000185442	FAM174B	0.00020992	0.00962681	2.01831
ENSG00000196814	MVB12B	0.00176347	0.029958	2.01597
ENSG00000159335	PTMS	0.000120979	0.0070964	2.01282
ENSG00000204252	HLA-DOA	0.00397627	0.0469254	2.0058
ENSG00000071282	LMCD1	0.00209898	0.0331968	1.99079
ENSG00000115687	PASK	2.42109e-05	0.00292678	1.98748
ENSG00000196126	HLA-DRB1	0.00163967	0.0288178	1.9765
ENSG00000256988	N/A	0.000519779	0.0154072	1.96948
ENSG00000136842	TMOD1	0.000810214	0.0195549	1.92797
ENSG00000115155	OTOF	8.42177e-05	0.00593642	1.91852
ENSG00000223865	HLA-DPB1	0.00186713	0.030901	1.89086
ENSG00000118503	TNFAIP3	1.88246e-05	0.00257045	1.88456
ENSG00000139289	PHLDA1	4.74577e-05	0.00456599	1.88408
ENSG00000256625	N/A	8.84776e-05	0.00616889	1.88404
ENSG00000149435	GGTLC1	7.6719e-05	0.00570346	1.8809
ENSG00000115415	STAT1	0.00441545	0.0499935	1.87956
ENSG00000111962	UST	0.00144225	0.0268841	1.86684
ENSG00000031081	ARHGAP31	1.08691e-06	0.000559639	1.85136
ENSG00000049089	COL9A2	4.2474e-06	0.00110958	1.80782
ENSG00000100628	ASB2	0.00158906	0.0285046	1.80502
ENSG00000099840	IZUMO4	3.38358e-06	0.00106906	1.79692
ENSG00000204482	LST1	0.0016239	0.0287835	1.79422
ENSG00000102221	JADE3	0.00350706	0.043982	1.77651
ENSG00000275395	FCGBP	0.00394325	0.0468359	1.76723
ENSG00000157557	ETS2	0.00036041	0.0127817	1.75812
ENSG00000137269	LRRC1	4.72232e-06	0.00113189	1.75672
ENSG00000138642	HERC6	0.00221931	0.0342437	1.74236
ENSG00000196843	ARID5A	3.66959e-07	0.000361938	1.7325
ENSG00000050344	NFE2L3	0.000415218	0.0138325	1.70542
ENSG00000175040	CHST2	0.000902968	0.0207832	1.701
ENSG00000179630	LACC1	0.000476141	0.0148083	1.69812
ENSG00000050730	TNIP3	3.54228e-05	0.0037695	1.69071
ENSG00000197122	SRC	0.000656076	0.0173399	1.69053
ENSG00000145014	TMEM44	0.000272685	0.0109247	1.67191
ENSG00000230712	GGTLC4P	0.00114235	0.0234925	1.67153
ENSG00000124772	CPNE5	0.00266711	0.0376428	1.66337
ENSG00000197308	GATA3-AS1	7.46091e-05	0.00563704	1.66078
ENSG00000077782	FGFR1	0.000662599	0.017413	1.65922
ENSG00000115902	SLC1A4	0.000237004	0.0102007	1.6492
ENSG00000147138	GPR174	0.000308374	0.0118754	1.60983
ENSG00000197421	GGT3P	0.000616184	0.0169538	1.60742
ENSG00000124635	H2BC11	0.00323344	0.0420499	1.60565
ENSG00000061676	NCKAP1	0.00208539	0.0330441	1.60205
ENSG00000112149	CD83	6.03493e-05	0.0050847	1.60189
ENSG00000019582	CD74	6.90151e-05	0.00527169	1.59604
ENSG00000185291	IL3RA	0.000132028	0.00747855	1.59522
ENSG00000167550	RHEBL1	0.000120539	0.0070964	1.59109
ENSG00000108924	HLF	0.00161672	0.0287781	1.58525
ENSG00000140968	IRF8	0.00397012	0.0468926	1.57798
ENSG00000146232	NFKBIE	6.22375e-05	0.00514556	1.5755
ENSG00000100121	GGTLC2	8.0372e-07	0.000465555	1.55988
ENSG00000225614	ZNF469	0.00196359	0.03189	1.55368
ENSG00000115267	IFIH1	0.00081365	0.0195698	1.5508
ENSG00000092096	SLC22A17	0.000241521	0.0103433	1.55049
ENSG00000062282	DGAT2	0.000181147	0.00895536	1.54604
ENSG00000163082	SGPP2	0.000768677	0.0190839	1.53002
ENSG00000198814	GK	3.72048e-05	0.00388889	1.49706
ENSG00000234332	BCAS2P2	0.00108086	0.0229078	1.46472
ENSG00000042493	CAPG	0.000913977	0.0208655	1.45888
ENSG00000221946	FXYD7	0.00227595	0.0342882	1.45141
ENSG00000255642	PABPC1P4	0.000530465	0.0154994	1.4472
ENSG00000130589	HELZ2	0.00385803	0.0461172	1.44322
ENSG00000078804	TP53INP2	7.50564e-07	0.000465555	1.44076
ENSG00000165868	HSPA12A	0.0017649	0.029958	1.42783
ENSG00000271503	CCL5	0.00022875	0.0100636	1.41472
ENSG00000276160	GGTLC5P	0.00103207	0.0223059	1.41266
ENSG00000189060	H1-0	0.00128486	0.0250775	1.40274
ENSG00000133816	MICAL2	9.77423e-05	0.00627717	1.40186
ENSG00000257093	DENND11	2.80775e-05	0.00319946	1.3898
ENSG00000135074	ADAM19	0.000849014	0.020039	1.37894
ENSG00000237499	WAKMAR2	0.00010069	0.00631815	1.37786
ENSG00000117139	KDM5B	1.57845e-06	0.000654317	1.3776
ENSG00000279082	LINC01727	0.00226377	0.0342882	1.37498
ENSG00000178146	GK4P	0.00036833	0.0129634	1.35966
ENSG00000077713	SLC25A43	8.45498e-05	0.00593642	1.3579
ENSG00000248099	INSL3	0.000203716	0.00950353	1.35764
ENSG00000109790	KLHL5	2.32334e-05	0.00289775	1.3484
ENSG00000221926	TRIM16	1.64042e-05	0.00238374	1.34392
ENSG00000167642	SPINT2	0.000442617	0.0142437	1.3408
ENSG00000133475	GGT2	0.00174197	0.029828	1.3286
ENSG00000171105	INSR	0.00199476	0.0322831	1.31094
ENSG00000173926	MARCHF3	0.0016769	0.0292501	1.27678
ENSG00000137507	LRRC32	4.4976e-05	0.00449824	1.27016
ENSG00000138621	PPCDC	3.57915e-05	0.0037695	1.25696
ENSG00000270157	N/A	9.74575e-06	0.00181368	1.24796
ENSG00000244701	N/A	4.47205e-06	0.00110958	1.23193
ENSG00000118971	CCND2	3.75208e-05	0.00389264	1.227
ENSG00000105270	CLIP3	0.00255552	0.0366634	1.21273
ENSG00000140280	LYSMD2	0.000164071	0.00837851	1.21154
ENSG00000162373	BEND5	0.00149094	0.0273443	1.21031
ENSG00000039523	RIPOR1	1.98033e-05	0.00262195	1.2103
ENSG00000144677	CTDSPL	0.00128011	0.0250648	1.20318
ENSG00000235831	BHLHE40-AS1	0.00437566	0.0499019	1.20218
ENSG00000273749	CYFIP1	0.00222566	0.0342437	1.19468
ENSG00000127946	HIP1	9.43235e-05	0.00626897	1.18532
ENSG00000156535	CD109	0.00213723	0.0335905	1.17148
ENSG00000121039	RDH10	9.14915e-08	0.000214643	1.17058
ENSG00000127124	HIVEP3	0.00093748	0.0211583	1.1699
ENSG00000165821	SALL2	0.000642489	0.0172232	1.16895
ENSG00000065665	SEC61A2	0.000809375	0.0195549	1.1636
ENSG00000167705	RILP	0.00110215	0.0231646	1.16122
ENSG00000005189	REXO5	0.00292171	0.0393201	1.1605
ENSG00000180694	TMEM64	0.00100716	0.0219946	1.15392
ENSG00000124788	ATXN1	3.92266e-06	0.00110958	1.15388
ENSG00000109103	UNC119	2.35742e-08	0.000169242	1.15208
ENSG00000118985	ELL2	0.000674958	0.0175717	1.14358
ENSG00000164430	CGAS	0.00436377	0.0498208	1.13948
ENSG00000204020	LIPN	0.00148093	0.0272688	1.13209
ENSG00000110944	IL23A	0.000134579	0.00747855	1.1283
ENSG00000078589	P2RY10	5.76925e-05	0.00498907	1.12592
ENSG00000224429	LINC00539	0.00288158	0.0390446	1.1237
ENSG00000263528	IKBKE	3.65218e-08	0.000169242	1.12104
ENSG00000140563	MCTP2	0.00237579	0.0348033	1.11382
ENSG00000175048	ZDHHC14	0.00106747	0.0227957	1.11298
ENSG00000182253	SYNM	1.97418e-05	0.00262195	1.11034
ENSG00000143801	PSEN2	0.00172254	0.0297106	1.10211
ENSG00000125089	SH3TC1	0.00420046	0.0485007	1.0988
ENSG00000170677	SOCS6	8.36936e-05	0.00593627	1.09536
ENSG00000173264	GPR137	8.94765e-08	0.000214643	1.08716
ENSG00000170854	RIOX2	1.09466e-05	0.00187876	1.0827
ENSG00000167468	GPX4	3.09455e-06	0.0010243	1.08158
ENSG00000091436	MAP3K20	9.27634e-05	0.00623901	1.08136
ENSG00000023171	GRAMD1B	0.000101141	0.00631815	1.08052
ENSG00000227295	ELL2P1	0.00272338	0.0380943	1.08006
ENSG00000196189	SEMA4A	0.00265769	0.037548	1.06894
ENSG00000169621	APLF	0.000498051	0.0151234	1.05868
ENSG00000122515	ZMIZ2	2.71105e-07	0.000310664	1.0574
ENSG00000088992	TESC	0.00098506	0.0217715	1.05612
ENSG00000114315	HES1	0.00169197	0.0294391	1.05504
ENSG00000144843	ADPRH	0.00430316	0.0493697	1.05472
ENSG00000125430	HS3ST3B1	0.00385524	0.0461172	1.05416
ENSG00000027869	SH2D2A	0.0033006	0.0425649	1.05302
ENSG00000186792	HYAL3	1.26132e-05	0.00203894	1.05122
ENSG00000161011	SQSTM1	3.21253e-06	0.00103862	1.05076
ENSG00000116016	EPAS1	0.00199081	0.0322566	1.04938
ENSG00000186187	ZNRF1	0.00127797	0.0250583	1.04216
ENSG00000138756	BMP2K	2.94815e-05	0.00332906	1.03932
ENSG00000119714	GPR68	6.44198e-06	0.00141085	1.03908
ENSG00000114554	PLXNA1	0.00153559	0.0278843	1.03743
ENSG00000109906	ZBTB16	0.0016363	0.0288178	1.03734
ENSG00000159231	CBR3	0.000220968	0.00986946	1.0351
ENSG00000155366	RHOC	5.61244e-05	0.00496969	1.03228
ENSG00000068724	TTC7A	4.54942e-06	0.00110958	1.02522
ENSG00000076604	TRAF4	5.81377e-05	0.00498907	1.0156
ENSG00000081913	PHLPP1	0.000294116	0.0115178	1.01276
ENSG00000184014	DENND5A	0.000150243	0.00797371	1.01182
ENSG00000164663	USP49	0.000624685	0.0169538	1.00348
ENSG00000265148	TSPOAP1-AS1	0.000201818	0.00944673	0.99844
ENSG00000151116	UEVLD	8.84558e-06	0.00173199	0.99748
ENSG00000095951	HIVEP1	0.000465526	0.014742	0.9955
ENSG00000069399	BCL3	0.00186362	0.030901	0.99004
ENSG00000095794	CREM	0.00320038	0.0417762	0.98672
ENSG00000157654	PALM2AKAP2	0.000184347	0.00899226	0.97894
ENSG00000158470	B4GALT5	5.72707e-05	0.00498907	0.97816
ENSG00000151208	DLG5	0.000347817	0.0125921	0.97786
ENSG00000232160	RAP2C-AS1	0.000861482	0.0201622	0.97786
ENSG00000169136	ATF5	1.14868e-05	0.00194744	0.976
ENSG00000165914	TTC7B	0.00284592	0.0388863	0.97384
ENSG00000112365	ZBTB24	6.60171e-05	0.00518788	0.97178
ENSG00000277117	N/A	0.00280511	0.0387637	0.96638
ENSG00000107485	GATA3	2.31388e-05	0.00289775	0.96342
ENSG00000128604	IRF5	0.00436497	0.0498208	0.96304
ENSG00000287252	N/A	0.00283531	0.0388558	0.96186
ENSG00000233870	N/A	0.00150838	0.0276278	0.958324
ENSG00000238045	N/A	0.000672154	0.0175315	0.95802
ENSG00000179833	SERTAD2	0.000330959	0.0122042	0.95762
ENSG00000070214	SLC44A1	1.0028e-05	0.00181368	0.94892
ENSG00000136560	TANK	2.21234e-05	0.00284777	0.94312
ENSG00000131669	NINJ1	0.000235162	0.0101845	0.94204
ENSG00000160223	ICOSLG	0.0035963	0.0444407	0.93992
ENSG00000151748	SAV1	0.0026264	0.0373336	0.9398
ENSG00000165832	TRUB1	0.00155181	0.0280901	0.93806
ENSG00000168785	TSPAN5	8.10446e-05	0.00589886	0.93512
ENSG00000166562	SEC11C	0.00167417	0.029239	0.93374
ENSG00000178922	HYI	0.00124704	0.0245573	0.92778
ENSG00000223960	CHROMR	0.000135285	0.00747855	0.92764
ENSG00000139083	ETV6	6.0922e-06	0.00136603	0.92224
ENSG00000167173	C15orf39	0.001999	0.0322885	0.92184
ENSG00000090339	ICAM1	0.00438526	0.0499704	0.91674
ENSG00000136068	FLNB	0.000244979	0.0104454	0.91078
ENSG00000108179	PPIF	9.21114e-05	0.00623901	0.90564
ENSG00000145365	TIFA	0.00274671	0.0382727	0.89908
ENSG00000108448	TRIM16L	6.02026e-05	0.0050847	0.89782
ENSG00000146192	FGD2	0.00103491	0.0223059	0.89686
ENSG00000159128	IFNGR2	0.00238331	0.0348033	0.8959
ENSG00000253522	MIR3142HG	0.00116872	0.0237184	0.88882
ENSG00000189420	ZFP92	0.000498238	0.0151234	0.888294
ENSG00000196116	TDRD7	0.000536706	0.0156283	0.88822
ENSG00000149428	HYOU1	5.70335e-07	0.000435352	0.8875
ENSG00000103222	ABCC1	4.2037e-06	0.00110958	0.88412
ENSG00000106701	FSD1L	0.00142851	0.0267644	0.883
ENSG00000177556	ATOX1	7.97556e-07	0.000465555	0.88128
ENSG00000020633	RUNX3	0.000169851	0.00849484	0.87574
ENSG00000166147	FBN1	0.00293903	0.0394005	0.869094
ENSG00000102870	ZNF629	0.00228393	0.0342882	0.868804
ENSG00000103642	LACTB	1.5865e-05	0.00236301	0.86328
ENSG00000204642	HLA-F	0.000417509	0.0138325	0.86298
ENSG00000107201	DDX58	0.00347875	0.0438454	0.86222
ENSG00000228037	N/A	9.51484e-05	0.00626897	0.85784
ENSG00000124357	NAGK	2.3754e-05	0.00289775	0.85612
ENSG00000166949	SMAD3	0.000859935	0.0201622	0.85382
ENSG00000166347	CYB5A	0.00113258	0.0234057	0.846258
ENSG00000131323	TRAF3	8.05147e-05	0.00589113	0.84308
ENSG00000128284	APOL3	0.0019167	0.0313851	0.84204
ENSG00000173706	HEG1	0.00117132	0.0237184	0.84096
ENSG00000163923	RPL39L	0.00188485	0.0310097	0.83944
ENSG00000150995	ITPR1	0.00094324	0.0212183	0.83756
ENSG00000253276	CCDC71L	0.000828305	0.0198296	0.83414
ENSG00000183621	ZNF438	0.000654418	0.017329	0.833784
ENSG00000270959	LPP-AS2	0.000256358	0.0105705	0.827466
ENSG00000171621	SPSB1	0.000399145	0.0136003	0.825082
ENSG00000160190	SLC37A1	0.000241805	0.0103433	0.822024
ENSG00000145901	TNIP1	9.26385e-08	0.000214643	0.81938
ENSG00000131370	SH3BP5	1.44947e-07	0.000227399	0.81086
ENSG00000065923	SLC9A7	0.00161158	0.0287781	0.81054
ENSG00000072274	TFRC	0.00152142	0.0277377	0.80576
ENSG00000100097	LGALS1	0.000197399	0.00930269	0.8008
ENSG00000074695	LMAN1	1.96922e-05	0.00262195	0.79936
ENSG00000104998	IL27RA	2.34118e-05	0.00289775	0.79496
ENSG00000272269	NUP153-AS1	0.000916865	0.0208955	0.79438
ENSG00000145246	ATP10D	0.00171416	0.0296397	0.789816
ENSG00000124508	BTN2A2	0.00304665	0.0405695	0.78678
ENSG00000162734	PEA15	0.000523926	0.0154314	0.7794
ENSG00000177432	NAP1L5	0.000625221	0.0169538	0.77876
ENSG00000143653	SCCPDH	0.000135356	0.00747855	0.77266
ENSG00000111252	SH2B3	0.000423624	0.0139225	0.76904
ENSG00000143390	RFX5	6.30508e-05	0.00514556	0.76794
ENSG00000182158	CREB3L2	9.7518e-05	0.00627717	0.76578
ENSG00000127191	TRAF2	0.00075946	0.0189892	0.7636
ENSG00000005486	RHBDD2	0.000476034	0.0148083	0.75022
ENSG00000110660	SLC35F2	5.99546e-06	0.00136603	0.74986
ENSG00000173548	SNX33	0.00186575	0.030901	0.742644
ENSG00000178719	GRINA	4.50778e-06	0.00110958	0.74098
ENSG00000107957	SH3PXD2A	0.0011721	0.0237184	0.7301
ENSG00000177096	PHETA2	0.00176957	0.0300006	0.730071
ENSG00000101445	PPP1R16B	1.22398e-06	0.000603788	0.7252
ENSG00000008083	JARID2	1.71517e-06	0.000662342	0.7235
ENSG00000128872	TMOD2	0.00257973	0.0368586	0.72274
ENSG00000173762	CD7	0.000165815	0.00839387	0.72028
ENSG00000131871	SELENOS	0.000125346	0.00726067	0.71996
ENSG00000166845	C18orf54	0.00200334	0.0322885	0.71826
ENSG00000086300	SNX10	9.16108e-05	0.00623901	0.7145
ENSG00000115355	CCDC88A	0.000738619	0.0187036	0.71443
ENSG00000198919	DZIP3	0.000129348	0.00739996	0.71438
ENSG00000140564	FURIN	0.000371359	0.0129825	0.71358
ENSG00000196371	FUT4	0.000553285	0.0158921	0.706788
ENSG00000188707	ZBED6CL	0.000914049	0.0208655	0.7051
ENSG00000116815	CD58	0.000260416	0.0106599	0.7025
ENSG00000100077	GRK3	0.000623553	0.0169538	0.69646
ENSG00000121858	TNFSF10	0.00380499	0.0459293	0.6956
ENSG00000047365	ARAP2	5.46935e-05	0.00492626	0.69252
ENSG00000196743	GM2A	0.00123892	0.0245018	0.69042
ENSG00000130940	CASZ1	0.000616489	0.0169538	0.690369
ENSG00000205208	C4orf46	0.00134577	0.0257343	0.68946
ENSG00000258875	N/A	0.00322568	0.0420276	0.68642
ENSG00000198951	NAGA	8.36295e-05	0.00593627	0.68632
ENSG00000158467	AHCYL2	0.000151223	0.00799354	0.68544
ENSG00000134107	BHLHE40	0.00328433	0.0424332	0.68526
ENSG00000160991	ORAI2	0.000375601	0.0130867	0.6846
ENSG00000042286	AIFM2	0.00290152	0.0391644	0.68412
ENSG00000107372	ZFAND5	0.00045935	0.0145797	0.683
ENSG00000151849	CENPJ	0.000783005	0.0192981	0.68246
ENSG00000151287	TEX30	0.00377592	0.0458313	0.68052
ENSG00000138764	CCNG2	0.00025335	0.0105137	0.68044
ENSG00000162999	DUSP19	0.0038579	0.0461172	0.678964
ENSG00000104177	MYEF2	0.00334991	0.0428037	0.67514
ENSG00000186480	INSIG1	0.0042788	0.0492633	0.67208
ENSG00000267121	FMNL1-DT	0.000182606	0.00897029	0.67118
ENSG00000167083	GNGT2	0.000222208	0.00986946	0.670382
ENSG00000119632	IFI27L2	0.0020802	0.0330125	0.66974
ENSG00000198380	GFPT1	0.00283468	0.0388558	0.66586
ENSG00000164543	STK17A	9.58168e-07	0.000532818	0.66328
ENSG00000181192	DHTKD1	5.64913e-05	0.00497052	0.66314
ENSG00000110756	HPS5	0.00222846	0.0342437	0.65748
ENSG00000156860	FBRS	1.60026e-06	0.000654317	0.6523
ENSG00000227507	LTB	2.36616e-05	0.00289775	0.652
ENSG00000185304	RGPD2	0.00203765	0.0326155	0.65088
ENSG00000099910	KLHL22	2.05187e-06	0.00075066	0.64936
ENSG00000178607	ERN1	0.00118973	0.0239379	0.645
ENSG00000103966	EHD4	0.00070025	0.018023	0.64428
ENSG00000005187	ACSM3	0.00175269	0.0298709	0.6438
ENSG00000135604	STX11	0.00368346	0.045128	0.6428
ENSG00000026103	FAS	0.00052159	0.0154222	0.6393
ENSG00000151135	TMEM263	3.06009e-05	0.00340331	0.63548
ENSG00000107263	RAPGEF1	9.48813e-05	0.00626897	0.63534
ENSG00000164466	SFXN1	0.000206755	0.00961306	0.63408
ENSG00000231925	TAPBP	2.11569e-05	0.00277475	0.63358
ENSG00000115271	GCA	0.000391721	0.0134004	0.6334
ENSG00000128590	DNAJB9	0.00214733	0.0335905	0.6332
ENSG00000123240	OPTN	0.000441205	0.0142312	0.63294
ENSG00000168310	IRF2	0.00362917	0.0447108	0.63176
ENSG00000186951	PPARA	0.000790195	0.0193455	0.62678
ENSG00000128791	TWSG1	0.00381567	0.0459293	0.62664
ENSG00000158985	CDC42SE2	9.23166e-05	0.00623901	0.62532
ENSG00000226180	N/A	0.00106357	0.0227824	0.622114
ENSG00000162702	ZNF281	0.00164143	0.0288178	0.62008
ENSG00000187627	RGPD1	0.00022392	0.00988234	0.61946
ENSG00000215845	TSTD1	0.00104797	0.0225177	0.61838
ENSG00000177855	CACYBPP2	0.00212917	0.0335597	0.6164
ENSG00000156052	GNAQ	3.70365e-06	0.00110958	0.61568
ENSG00000153814	JAZF1	0.000858151	0.0201622	0.6103
ENSG00000006062	MAP3K14	0.000579594	0.0163107	0.61022
ENSG00000059378	PARP12	0.0034072	0.0432179	0.61018
ENSG00000008517	IL32	4.22795e-06	0.00110958	0.6022
ENSG00000171813	PWWP2B	0.00377807	0.0458313	0.600852
ENSG00000174996	KLC2	0.000899875	0.0207824	0.59162
ENSG00000105643	ARRDC2	0.000784307	0.0192981	0.58966
ENSG00000105750	ZNF85	0.00401512	0.0472131	0.585686
ENSG00000137767	SQOR	0.000145087	0.00781782	0.58534
ENSG00000105639	JAK3	3.91288e-07	0.000361938	0.58072
ENSG00000084070	SMAP2	0.00024982	0.0104864	0.5804
ENSG00000116678	LEPR	0.00172037	0.0297101	0.57974
ENSG00000206337	HCP5	0.000296652	0.011552	0.5784
ENSG00000186026	ZNF284	0.00416018	0.0481957	0.5681
ENSG00000122862	SRGN	0.000196357	0.00930269	0.56658
ENSG00000130340	SNX9	0.000277556	0.0110561	0.56438
ENSG00000174485	DENND4A	0.00366861	0.0450141	0.5619
ENSG00000095370	SH2D3C	0.000357409	0.0127403	0.56088
ENSG00000164211	STARD4	0.00373238	0.0454252	0.55778
ENSG00000113532	ST8SIA4	0.00048519	0.014976	0.55614
ENSG00000083642	PDS5B	0.00428068	0.0492633	0.55562
ENSG00000110921	MVK	0.000409973	0.0138002	0.54744
ENSG00000225830	ERCC6	0.00268054	0.0376793	0.54738
ENSG00000104320	NBN	0.0040031	0.047202	0.54382
ENSG00000008282	SYPL1	2.57964e-06	0.000896553	0.54308
ENSG00000110218	PANX1	0.000186895	0.00905301	0.54244
ENSG00000010017	RANBP9	0.000508066	0.0152606	0.53778
ENSG00000136141	LRCH1	0.00022355	0.00988234	0.5373
ENSG00000219507	FTH1P8	0.00172839	0.0297378	0.52898
ENSG00000135426	TESPA1	6.90022e-05	0.00527169	0.5212
ENSG00000084731	KIF3C	0.000516135	0.0153647	0.52108
ENSG00000177565	TBL1XR1	0.00294988	0.0394698	0.51904
ENSG00000010219	DYRK4	0.000922228	0.0209149	0.51866
ENSG00000089050	RBBP9	0.000236787	0.0102007	0.51562
ENSG00000196712	NF1	0.0014506	0.0269242	0.51524
ENSG00000138600	SPPL2A	0.00120786	0.0240913	0.51386
ENSG00000151466	SCLT1	0.00350049	0.043982	0.51332
ENSG00000156471	PTDSS1	0.000216019	0.00981404	0.51328
ENSG00000108639	SYNGR2	0.000768738	0.0190839	0.50364
ENSG00000129675	ARHGEF6	0.00103161	0.0223059	0.5022
ENSG00000159202	UBE2Z	0.00130964	0.025287	0.50134
ENSG00000105835	NAMPT	0.00389074	0.0463486	0.49912
ENSG00000157191	NECAP2	1.0636e-05	0.00184827	0.48924
ENSG00000189077	TMEM120A	9.28986e-05	0.00623901	0.48914
ENSG00000107362	ABHD17B	0.000485843	0.014976	0.4885
ENSG00000142657	PGD	0.000468981	0.0147843	0.48718
ENSG00000087448	KLHL42	0.00128653	0.0250775	0.48694
ENSG00000143507	DUSP10	0.00264493	0.0374566	0.48081
ENSG00000068323	TFE3	0.0031855	0.0416995	0.47722
ENSG00000073921	PICALM	6.60519e-05	0.00518788	0.4726
ENSG00000137274	BPHL	8.87483e-05	0.00616889	0.471682
ENSG00000160746	ANO10	4.78954e-05	0.00456599	0.46964
ENSG00000171840	NINJ2	0.00356654	0.0443352	0.46786
ENSG00000157625	TAB3	0.000906305	0.0208255	0.46592
ENSG00000077232	DNAJC10	6.60281e-05	0.00518788	0.4621
ENSG00000100644	HIF1A	0.0044081	0.0499935	0.46096
ENSG00000116473	RAP1A	0.00131786	0.0254103	0.46048
ENSG00000077585	GPR137B	0.000390871	0.0134004	0.46024
ENSG00000015568	RGPD5	0.00349483	0.0439685	0.4589
ENSG00000148384	INPP5E	0.000417901	0.0138325	0.45874
ENSG00000213024	NUP62	0.00189384	0.0310841	0.45636
ENSG00000184205	TSPYL2	0.00336713	0.0429061	0.4554
ENSG00000117448	AKR1A1	6.70873e-05	0.00523057	0.45188
ENSG00000120008	WDR11	8.12031e-06	0.00163607	0.45114
ENSG00000153113	CAST	0.0016228	0.0287835	0.45096
ENSG00000213281	NRAS	0.000563563	0.0160546	0.4502
ENSG00000088448	ANKRD10	9.56585e-05	0.00627285	0.44868
ENSG00000258102	MAP1LC3B2	1.2374e-05	0.00202381	0.44684
ENSG00000120519	SLC10A7	0.000371676	0.0129825	0.4448
ENSG00000162542	TMCO4	1.02411e-05	0.00181368	0.44453
ENSG00000151651	ADAM8	0.00284958	0.0388863	0.44054
ENSG00000122299	ZC3H7A	0.000314987	0.0120125	0.43918
ENSG00000173120	KDM2A	8.26882e-05	0.00593627	0.43758
ENSG00000183943	PRKX	0.000421078	0.0138716	0.43592
ENSG00000166598	HSP90B1	0.00312763	0.0413311	0.4339
ENSG00000174799	CEP135	0.00195793	0.0318597	0.43372
ENSG00000168675	LDLRAD4	0.00375728	0.0456588	0.43126
ENSG00000185361	TNFAIP8L1	0.000642692	0.0172232	0.43114
ENSG00000187118	CMC1	0.000407949	0.0138002	0.42844
ENSG00000112367	FIG4	0.00229411	0.0343302	0.4271
ENSG00000147168	IL2RG	0.00133139	0.0255297	0.426
ENSG00000234975	FTH1P2	4.94094e-05	0.00464115	0.42532
ENSG00000140743	CDR2	0.00414683	0.0480811	0.42492
ENSG00000139737	SLAIN1	0.000245695	0.0104454	0.42374
ENSG00000118418	HMGN3	0.00291463	0.0392628	0.4234
ENSG00000068796	KIF2A	0.00256786	0.0367646	0.42296
ENSG00000146278	PNRC1	0.000500485	0.0151585	0.4174
ENSG00000107745	MICU1	0.000252169	0.010496	0.41702
ENSG00000169826	CSGALNACT2	0.00249227	0.0360161	0.4167
ENSG00000163249	CCNYL1	0.00264037	0.0374555	0.41622
ENSG00000237264	FTH1P11	0.0024543	0.0356527	0.41608
ENSG00000205572	SERF1B	0.000727321	0.0184848	0.414094
ENSG00000092964	DPYSL2	0.00308087	0.0408297	0.41268
ENSG00000104064	GABPB1	0.00413754	0.0480635	0.41238
ENSG00000180346	TIGD2	0.00130924	0.025287	0.410358
ENSG00000146535	GNA12	1.88596e-05	0.00257045	0.40896
ENSG00000116604	MEF2D	0.000596504	0.0166628	0.40878
ENSG00000053254	FOXN3	0.000509166	0.0152606	0.40838
ENSG00000166228	PCBD1	0.00015485	0.00811455	0.40762
ENSG00000232187	FTH1P7	0.00318534	0.0416995	0.404546
ENSG00000107771	CCSER2	0.00174549	0.0298472	0.40446
ENSG00000106803	SEC61B	5.33222e-05	0.00487688	0.40308
ENSG00000135241	PNPLA8	0.00149082	0.0273443	0.4013
ENSG00000166128	RAB8B	0.000122433	0.00715153	0.40112
ENSG00000134453	RBM17	0.000919248	0.0209149	0.40096
ENSG00000171135	JAGN1	0.0003075	0.0118746	0.40064
ENSG00000167996	FTH1	2.62677e-05	0.00306869	0.40046
ENSG00000226564	FTH1P20	0.00308464	0.0408407	0.3968
ENSG00000115317	HTRA2	0.00121109	0.0241119	0.39662
ENSG00000177917	ARL6IP6	0.00221123	0.0342322	0.3955
ENSG00000144580	CNOT9	0.00284281	0.0388863	0.3932
ENSG00000168884	TNIP2	0.00221803	0.0342437	0.39016
ENSG00000214655	ZSWIM8	5.79313e-05	0.00498907	0.38998
ENSG00000133393	CEP20	0.000283829	0.0111779	0.38968
ENSG00000161791	FMNL3	6.45445e-05	0.00517551	0.38564
ENSG00000141642	ELAC1	0.00163276	0.0288178	0.38445
ENSG00000114742	WDR48	0.00420581	0.0485221	0.38426
ENSG00000223361	FTH1P10	6.81104e-05	0.0052604	0.38318
ENSG00000152484	USP12	0.00290294	0.0391644	0.38314
ENSG00000123609	NMI	0.00117132	0.0237184	0.3831
ENSG00000010810	FYN	0.0010211	0.0222138	0.38082
ENSG00000043143	JADE2	0.00126008	0.0247773	0.3792
ENSG00000164713	BRI3	0.000232982	0.0101534	0.37844
ENSG00000126804	ZBTB1	0.00139165	0.026366	0.37694
ENSG00000104825	NFKBIB	0.000555443	0.0159212	0.37444
ENSG00000172058	SERF1A	0.00347277	0.0438099	0.37342
ENSG00000102871	TRADD	0.00208694	0.0330441	0.37258
ENSG00000025293	PHF20	0.000407246	0.0138002	0.36972
ENSG00000134452	FBH1	0.00333467	0.0427268	0.36958
ENSG00000115935	WIPF1	0.00366681	0.0450141	0.3694
ENSG00000123130	ACOT9	0.00225381	0.0342882	0.36844
ENSG00000110031	LPXN	0.000119855	0.00709032	0.36832
ENSG00000124120	TTPAL	0.000132763	0.00747855	0.36688
ENSG00000169599	NFU1	0.00163408	0.0288178	0.3645
ENSG00000158092	NCK1	0.000108987	0.00670412	0.36178
ENSG00000164162	ANAPC10	0.00290293	0.0391644	0.361431
ENSG00000105993	DNAJB6	0.00222826	0.0342437	0.3614
ENSG00000006695	COX10	0.000651862	0.0173275	0.36096
ENSG00000136051	WASHC4	0.00222922	0.0342437	0.3595
ENSG00000135999	EPC2	0.00196662	0.031902	0.3593
ENSG00000137575	SDCBP	0.00089411	0.0207165	0.35744
ENSG00000151690	MFSD6	0.000952053	0.0213475	0.3565
ENSG00000079805	DNM2	0.00147745	0.0272408	0.3562
ENSG00000177613	CSTF2T	0.00237465	0.0348033	0.3555
ENSG00000172765	TMCC1	0.00287647	0.0390446	0.35458
ENSG00000143164	DCAF6	0.00227634	0.0342882	0.3536
ENSG00000143514	TP53BP2	0.000787208	0.0193353	0.35278
ENSG00000168795	ZBTB5	0.000434875	0.0141656	0.35222
ENSG00000165280	VCP	0.000680178	0.0176745	0.35184
ENSG00000170315	UBB	9.88993e-05	0.00627717	0.35078
ENSG00000204386	NEU1	0.0041985	0.0485007	0.34784
ENSG00000100014	SPECC1L	0.00276412	0.0383884	0.3472
ENSG00000108946	PRKAR1A	6.7348e-05	0.00523057	0.3472
ENSG00000204574	ABCF1	0.00380982	0.0459293	0.34564
ENSG00000153066	TXNDC11	0.000194891	0.00930269	0.343
ENSG00000105771	SMG9	0.00162531	0.0287835	0.34256
ENSG00000081087	OSTM1	0.00277975	0.0384902	0.33914
ENSG00000125971	DYNLRB1	0.00184116	0.0307273	0.33874
ENSG00000138443	ABI2	0.0020223	0.0325391	0.3367
ENSG00000143149	ALDH9A1	0.00207324	0.0329397	0.33522
ENSG00000155849	ELMO1	0.00356009	0.0443352	0.33354
ENSG00000180370	PAK2	0.00036798	0.0129634	0.33296
ENSG00000168374	ARF4	0.00130234	0.025287	0.33238
ENSG00000112031	MTRF1L	0.00090241	0.0207832	0.33148
ENSG00000115685	PPP1R7	0.00022158	0.00986946	0.33134
ENSG00000047849	MAP4	0.00199986	0.0322885	0.33092
ENSG00000109320	NFKB1	0.000251186	0.0104864	0.3303
ENSG00000123728	RAP2C	0.000132216	0.00747855	0.33022
ENSG00000069974	RAB27A	0.000838182	0.0199187	0.32938
ENSG00000091140	DLD	0.000128639	0.00739996	0.3289
ENSG00000068912	ERLEC1	0.000135219	0.00747855	0.3284
ENSG00000171150	SOCS5	0.000767608	0.0190839	0.32764
ENSG00000100418	DESI1	0.00260992	0.0371753	0.32604
ENSG00000155304	HSPA13	0.00157577	0.0283039	0.32358
ENSG00000116521	SCAMP3	0.000972928	0.0216027	0.31802
ENSG00000043093	DCUN1D1	0.00175332	0.0298709	0.31562
ENSG00000169371	SNUPN	0.00388879	0.0463486	0.31504
ENSG00000140577	CRTC3	0.00017986	0.0089542	0.31502
ENSG00000130818	ZNF426	0.00110474	0.0231646	0.30998
ENSG00000138279	ANXA7	0.00214655	0.0335905	0.3092
ENSG00000067167	TRAM1	0.00048893	0.0150379	0.30714
ENSG00000120805	ARL1	0.000385886	0.0133116	0.30426
ENSG00000078070	MCCC1	0.00227012	0.0342882	0.30398
ENSG00000087095	NLK	0.0044183	0.0499935	0.30188
ENSG00000155868	MED7	0.00429922	0.0493697	0.30154
ENSG00000062598	ELMO2	0.00112747	0.0233594	0.29952
ENSG00000119048	UBE2B	0.0015578	0.0281253	0.29658
ENSG00000183155	RABIF	0.00156995	0.0282713	0.29646
ENSG00000005893	LAMP2	0.000337172	0.0122869	0.29582
ENSG00000101310	SEC23B	0.00100605	0.0219946	0.2955
ENSG00000167208	SNX20	0.000268946	0.0108689	0.29284
ENSG00000092841	MYL6	0.00304348	0.0405661	0.2923
ENSG00000139624	CERS5	0.00183783	0.030726	0.29034
ENSG00000110448	CD5	0.000709572	0.0181332	0.2884
ENSG00000063854	HAGH	0.000454537	0.0144931	0.28758
ENSG00000161013	MGAT4B	0.000144836	0.00781782	0.2869
ENSG00000198399	ITSN2	0.00154492	0.0280019	0.28252
ENSG00000183726	TMEM50A	0.000816061	0.0195939	0.28224
ENSG00000143337	TOR1AIP1	0.00224791	0.0342658	0.2818
ENSG00000127022	CANX	0.00148485	0.0273047	0.27988
ENSG00000107175	CREB3	0.000671734	0.0175315	0.2776
ENSG00000170619	COMMD5	0.000840046	0.0199289	0.27542
ENSG00000070761	CFAP20	0.000271153	0.0108947	0.274
ENSG00000080815	PSEN1	0.00109438	0.0230867	0.273
ENSG00000134698	AGO4	0.00267857	0.0376793	0.27282
ENSG00000261512	N/A	6.23848e-05	0.00514556	0.27218
ENSG00000147526	TACC1	0.00182366	0.0306559	0.2699
ENSG00000144746	ARL6IP5	0.000150274	0.00797371	0.26956
ENSG00000107223	EDF1	4.56596e-05	0.00450185	0.264
ENSG00000100221	JOSD1	0.000777798	0.019206	0.2625
ENSG00000134086	VHL	0.000440152	0.0142302	0.26196
ENSG00000101544	ADNP2	0.00369091	0.045128	0.26144
ENSG00000102900	NUP93	0.00210367	0.0332331	0.25992
ENSG00000128595	CALU	0.00268755	0.0377017	0.2586
ENSG00000197956	S100A6	0.00248604	0.0360161	0.2586
ENSG00000116288	PARK7	0.00238189	0.0348033	0.2579
ENSG00000179218	CALR	0.00281751	0.0388196	0.25754
ENSG00000178163	ZNF518B	0.00120169	0.0240201	0.25744
ENSG00000213719	CLIC1	0.00051154	0.0152606	0.25722
ENSG00000134046	MBD2	0.000135563	0.00747855	0.25636
ENSG00000169567	HINT1	0.00224007	0.0342658	0.25614
ENSG00000177885	GRB2	0.00139208	0.026366	0.2542
ENSG00000034510	TMSB10	0.000942883	0.0212183	0.2538
ENSG00000135677	GNS	0.00113414	0.0234057	0.25294
ENSG00000117054	ACADM	0.00237218	0.0348033	0.25256
ENSG00000119523	ALG2	0.0022873	0.0342882	0.2522
ENSG00000142507	PSMB6	0.00396869	0.0468926	0.25182
ENSG00000140941	MAP1LC3B	0.00182669	0.0306699	0.25072
ENSG00000139726	DENR	0.000316333	0.0120155	0.25072
ENSG00000188938	FAM120AOS	0.0015144	0.0276652	0.2483
ENSG00000180879	SSR4	9.90159e-05	0.00627717	0.2438
ENSG00000163131	CTSS	0.0014634	0.0270534	0.24324
ENSG00000129084	PSMA1	0.00267232	0.0376765	0.242
ENSG00000196821	ILRUN	0.000321741	0.0120999	0.2416
ENSG00000198087	CD2AP	0.000702668	0.018023	0.24156
ENSG00000116212	LRRC42	0.000797496	0.019396	0.24132
ENSG00000141424	SLC39A6	0.0030903	0.0408767	0.24076
ENSG00000140350	ANP32A	0.000333186	0.0122538	0.23798
ENSG00000113282	CLINT1	7.91022e-05	0.00581841	0.23726
ENSG00000181789	COPG1	0.00111683	0.0233343	0.23712
ENSG00000054965	FAM168A	0.00230371	0.0343998	0.23568
ENSG00000166913	YWHAB	0.00319663	0.0417665	0.23504
ENSG00000185591	SP1	0.000762147	0.0190222	0.2346
ENSG00000103671	TRIP4	0.000811689	0.0195565	0.2345
ENSG00000174720	LARP7	0.00242468	0.0352962	0.23294
ENSG00000132128	LRRC41	0.00182927	0.0306762	0.23224
ENSG00000228474	OST4	0.00100751	0.0219946	0.23102
ENSG00000064490	RFXANK	0.00355296	0.0443352	0.23016
ENSG00000162735	PEX19	0.00144591	0.0268841	0.229
ENSG00000175224	ATG13	0.00354453	0.0442732	0.22814
ENSG00000129083	COPB1	0.000155847	0.00811455	0.22536
ENSG00000087053	MTMR2	0.00307784	0.0408297	0.22472
ENSG00000028203	VEZT	0.00350856	0.043982	0.22462
ENSG00000119682	AREL1	0.000577306	0.0162833	0.221
ENSG00000113597	TRAPPC13	0.0038686	0.0462039	0.21914
ENSG00000142784	WDTC1	0.000114454	0.00689459	0.21884
ENSG00000136874	STX17	0.00205558	0.032809	0.2187
ENSG00000136813	ECPAS	0.000522503	0.0154222	0.21798
ENSG00000011132	APBA3	0.00404025	0.0472791	0.2131
ENSG00000197579	TOPORS	0.002763	0.0383884	0.21308
ENSG00000117859	OSBPL9	0.00139853	0.0264162	0.21244
ENSG00000086598	TMED2	0.000352352	0.0126655	0.21016
ENSG00000104946	TBC1D17	0.000196073	0.00930269	0.20844
ENSG00000137601	NEK1	0.00402116	0.0472131	0.20692
ENSG00000198721	ECI2	0.00433713	0.0495846	0.20556
ENSG00000131143	COX4I1	0.000575017	0.0162808	0.20432
ENSG00000131732	ZCCHC9	0.00138354	0.026276	0.20288
ENSG00000135535	CD164	0.0028766	0.0390446	0.20246
ENSG00000083520	DIS3	0.000218313	0.00985386	0.20182
ENSG00000111229	ARPC3	0.000741777	0.0187494	0.20048
ENSG00000138029	HADHB	0.00255482	0.0366634	0.1999
ENSG00000166272	WBP1L	7.66971e-05	0.00570346	0.1995
ENSG00000102158	MAGT1	0.00331511	0.0426654	0.19892
ENSG00000132463	GRSF1	0.000129095	0.00739996	0.19842
ENSG00000143549	TPM3	0.00315309	0.0414705	0.1942
ENSG00000085998	POMGNT1	0.00332396	0.0426654	0.19148
ENSG00000140262	TCF12	0.000446138	0.0142908	0.1885
ENSG00000158545	ZC3H18	0.00114846	0.0235485	0.186
ENSG00000165502	RPL36AL	0.00107602	0.0229078	0.18282
ENSG00000136986	DERL1	0.000351126	0.0126655	0.17664
ENSG00000074842	MYDGF	0.00382047	0.0459293	0.17344
ENSG00000117305	HMGCL	0.0023428	0.0346225	0.17308
ENSG00000140740	UQCRC2	0.000537356	0.0156283	0.16918
ENSG00000108061	SHOC2	0.00327288	0.0423645	0.16878
ENSG00000131504	DIAPH1	0.00215368	0.0336409	0.1638
ENSG00000047249	ATP6V1H	0.00306792	0.0408136	0.16318
ENSG00000134287	ARF3	0.000115901	0.00691525	0.16148
ENSG00000082153	BZW1	0.00214458	0.0335905	0.1598
ENSG00000126767	ELK1	0.00406602	0.0474823	0.15638
ENSG00000149357	LAMTOR1	0.00432738	0.0495467	0.15428
ENSG00000101294	HM13	0.000846794	0.0200206	0.15376
ENSG00000143761	ARF1	0.00439038	0.0499878	0.14848
ENSG00000147601	TERF1	0.000210513	0.00962681	0.14804
ENSG00000205542	TMSB4X	0.0018445	0.0307461	0.141
ENSG00000135365	PHF21A	0.00132722	0.0255201	0.13346
ENSG00000172113	NME6	0.0043959	0.0499935	0.12236
ENSG00000166200	COPS2	0.00228547	0.0342882	0.12086
ENSG00000110075	PPP6R3	0.00275371	0.0383204	0.09158
ENSG00000165487	MICU2	0.00231765	0.0344968	-0.1011
ENSG00000101266	CSNK2A1	7.9622e-06	0.0016278	-0.108
ENSG00000083896	YTHDC1	0.0014465	0.0268841	-0.1214
ENSG00000168286	THAP11	0.00316416	0.0415768	-0.14148
ENSG00000141959	PFKL	0.00232218	0.0345272	-0.14302
ENSG00000137100	DCTN3	0.00356863	0.0443352	-0.14814
ENSG00000197006	METTL9	0.00288134	0.0390446	-0.1502
ENSG00000168002	POLR2G	0.00172636	0.0297378	-0.15344
ENSG00000162851	TFB2M	0.00173677	0.0298081	-0.15566
ENSG00000114650	SCAP	0.00414186	0.0480635	-0.16022
ENSG00000182004	SNRPE	0.00357401	0.0443549	-0.1607
ENSG00000185359	HGS	0.00195943	0.0318597	-0.16176
ENSG00000068120	COASY	0.0026845	0.0376969	-0.16348
ENSG00000151065	DCP1B	8.17393e-05	0.00591843	-0.16536
ENSG00000089053	ANAPC5	4.53195e-05	0.00450023	-0.16646
ENSG00000100055	CYTH4	0.00234579	0.0346225	-0.17066
ENSG00000129103	SUMF2	0.00188473	0.0310097	-0.17356
ENSG00000178982	EIF3K	0.00183812	0.030726	-0.1743
ENSG00000076984	MAP2K7	0.000330866	0.0122042	-0.1758
ENSG00000113649	TCERG1	0.00408409	0.0476317	-0.17682
ENSG00000218426	N/A	0.00303641	0.0405107	-0.1785
ENSG00000106344	RBM28	0.000457046	0.0145397	-0.1801
ENSG00000070961	ATP2B1	0.00183887	0.030726	-0.18136
ENSG00000168066	SF1	0.00352442	0.0441013	-0.18302
ENSG00000131507	NDFIP1	0.00404432	0.0472869	-0.18802
ENSG00000130475	FCHO1	0.00349446	0.0439685	-0.19066
ENSG00000085978	ATG16L1	0.00372471	0.045382	-0.19258
ENSG00000185963	BICD2	2.73127e-05	0.00316038	-0.19266
ENSG00000275023	MLLT6	0.00402782	0.0472131	-0.1946
ENSG00000224870	MRPL20-AS1	0.00133131	0.0255297	-0.19698
ENSG00000148840	PPRC1	0.00382249	0.0459293	-0.19864
ENSG00000053372	MRTO4	0.00256017	0.0366923	-0.19962
ENSG00000115286	NDUFS7	0.00180975	0.030459	-0.20152
ENSG00000133943	DGLUCY	0.00224569	0.0342658	-0.20364
ENSG00000127054	INTS11	0.00173069	0.0297406	-0.20442
ENSG00000173726	TOMM20	0.00440983	0.0499935	-0.2068
ENSG00000073849	ST6GAL1	0.00315092	0.0414705	-0.20692
ENSG00000058600	POLR3E	0.00135271	0.0258316	-0.20876
ENSG00000166938	DIS3L	0.00137825	0.0262112	-0.2106
ENSG00000130726	TRIM28	0.00360095	0.0444586	-0.2145
ENSG00000167984	NLRC3	0.00170058	0.0295518	-0.2148
ENSG00000150990	DHX37	0.00274753	0.0382727	-0.21488
ENSG00000154832	CXXC1	0.00020789	0.00962681	-0.21488
ENSG00000105447	GRWD1	0.000544183	0.0157281	-0.21874
ENSG00000215021	PHB2	0.000295846	0.011552	-0.22016
ENSG00000151806	GUF1	0.00092217	0.0209149	-0.22062
ENSG00000105676	ARMC6	0.00033618	0.0122869	-0.22156
ENSG00000183751	TBL3	0.00369263	0.045128	-0.22222
ENSG00000163938	GNL3	7.78184e-05	0.00575442	-0.22428
ENSG00000087111	PIGS	0.00211568	0.0333849	-0.22532
ENSG00000110934	BIN2	0.00282573	0.0388558	-0.22742
ENSG00000127511	SIN3B	0.00118021	0.0238478	-0.2278
ENSG00000186625	KATNA1	0.00257661	0.0368519	-0.23008
ENSG00000106263	EIF3B	9.26344e-05	0.00623901	-0.23036
ENSG00000198000	NOL8	0.000541677	0.0156883	-0.23178
ENSG00000174839	DENND6A	0.000539751	0.0156652	-0.23342
ENSG00000095564	BTAF1	0.00319438	0.0417665	-0.23354
ENSG00000188186	LAMTOR4	0.00177441	0.0300462	-0.23436
ENSG00000157933	SKI	7.19275e-06	0.00149244	-0.23474
ENSG00000135108	FBXO21	0.000618458	0.0169538	-0.2386
ENSG00000140455	USP3	0.00114408	0.0234934	-0.23878
ENSG00000229117	RPL41	0.00379408	0.0459293	-0.23946
ENSG00000130305	NSUN5	0.00340595	0.0432179	-0.23952
ENSG00000100241	SBF1	0.00100781	0.0219946	-0.24008
ENSG00000160959	LRRC14	0.00069613	0.0179547	-0.24112
ENSG00000205356	TECPR1	0.000482245	0.0149313	-0.24352
ENSG00000170515	PA2G4	0.00363492	0.0447108	-0.2438
ENSG00000063601	MTMR1	5.52796e-05	0.00492626	-0.24806
ENSG00000130699	TAF4	0.00287144	0.0390446	-0.24974
ENSG00000008130	NADK	0.00064293	0.0172232	-0.25004
ENSG00000171823	FBXL14	0.00378609	0.0458886	-0.2501
ENSG00000114391	RPL24	0.00231224	0.0344901	-0.2526
ENSG00000240087	RPSAP12	0.001879	0.0310097	-0.25368
ENSG00000155393	HEATR3	0.00107424	0.0229051	-0.25454
ENSG00000213380	COG8	0.0012388	0.0245018	-0.25974
ENSG00000140320	BAHD1	0.00216812	0.0337149	-0.25984
ENSG00000101347	SAMHD1	0.00160164	0.0286934	-0.26088
ENSG00000198001	IRAK4	0.00402201	0.0472131	-0.26112
ENSG00000188976	NOC2L	0.00226256	0.0342882	-0.2641
ENSG00000133895	MEN1	0.000758947	0.0189892	-0.26466
ENSG00000128228	SDF2L1	0.00293207	0.0393545	-0.26468
ENSG00000142188	TMEM50B	0.00228884	0.0342882	-0.26514
ENSG00000166226	CCT2	0.000430127	0.0140697	-0.26588
ENSG00000143418	CERS2	0.0035076	0.043982	-0.266
ENSG00000067533	RRP15	0.00433026	0.0495467	-0.2663
ENSG00000170604	IRF2BP1	0.002281	0.0342882	-0.26724
ENSG00000183323	CCDC125	0.00322912	0.0420329	-0.26772
ENSG00000105197	TIMM50	0.00115122	0.0235703	-0.26866
ENSG00000214253	FIS1	0.00152236	0.0277377	-0.26898
ENSG00000132024	CC2D1A	0.00057214	0.0162324	-0.27102
ENSG00000100324	TAB1	0.00389406	0.0463486	-0.27166
ENSG00000175634	RPS6KB2	8.34475e-05	0.00593627	-0.27206
ENSG00000130332	LSM7	0.000135253	0.00747855	-0.27354
ENSG00000107960	STN1	4.93461e-05	0.00464115	-0.27538
ENSG00000135269	TES	0.00383809	0.0460074	-0.2764
ENSG00000138050	THUMPD2	0.00102664	0.0222657	-0.27738
ENSG00000079462	PAFAH1B3	0.00356405	0.0443352	-0.27754
ENSG00000130159	ECSIT	0.00144424	0.0268841	-0.27766
ENSG00000162642	C1orf52	0.00200439	0.0322885	-0.27836
ENSG00000105372	RPS19	0.00387211	0.046206	-0.279
ENSG00000125458	NT5C	0.00255479	0.0366634	-0.28188
ENSG00000178761	FAM219B	0.00393283	0.04677	-0.28236
ENSG00000139625	MAP3K12	0.0022332	0.0342453	-0.28352
ENSG00000189339	SLC35E2B	0.000552446	0.0158921	-0.28362
ENSG00000127084	FGD3	0.00193316	0.0316173	-0.28396
ENSG00000177192	PUS1	9.41674e-06	0.00181368	-0.28418
ENSG00000171863	RPS7	0.00155492	0.0281098	-0.28456
ENSG00000133265	HSPBP1	0.00112603	0.0233594	-0.28568
ENSG00000166888	STAT6	0.00027567	0.0110126	-0.28688
ENSG00000180448	ARHGAP45	0.000934468	0.0211579	-0.28724
ENSG00000184436	THAP7	0.000527027	0.0154572	-0.28734
ENSG00000158552	ZFAND2B	0.0020647	0.0328415	-0.2875
ENSG00000254851	N/A	0.00065874	0.0173772	-0.2876
ENSG00000105298	CACTIN	0.000280111	0.0110628	-0.2886
ENSG00000073169	SELENOO	0.000557393	0.0159442	-0.28882
ENSG00000100060	MFNG	0.000881383	0.0205243	-0.28922
ENSG00000131652	THOC6	0.00362317	0.0446933	-0.28952
ENSG00000213621	RPSAP54	0.00270222	0.0378693	-0.28974
ENSG00000136270	TBRG4	0.00120256	0.0240201	-0.29036
ENSG00000247626	MARS2	0.00109943	0.023158	-0.29036
ENSG00000198837	DENND4B	0.000380869	0.0132041	-0.2914
ENSG00000077147	TM9SF3	0.000502415	0.0151839	-0.2919
ENSG00000106009	BRAT1	0.00088682	0.0206163	-0.29194
ENSG00000144840	RABL3	0.0034624	0.0437584	-0.29198
ENSG00000234498	RPL13AP20	0.00285032	0.0388863	-0.2925
ENSG00000178467	P4HTM	0.00324428	0.0421023	-0.29326
ENSG00000112787	FBRSL1	0.000583273	0.0163811	-0.29384
ENSG00000130023	ERMARD	0.00189096	0.0310734	-0.29398
ENSG00000108561	C1QBP	6.29422e-05	0.00514556	-0.29456
ENSG00000128272	ATF4	0.000519391	0.0154072	-0.29532
ENSG00000171490	RSL1D1	0.00416873	0.0482334	-0.29542
ENSG00000152082	MZT2B	0.00130905	0.025287	-0.29716
ENSG00000142599	RERE	0.00141474	0.0265422	-0.29828
ENSG00000105193	RPS16	0.00224414	0.0342658	-0.29832
ENSG00000204590	GNL1	0.00047218	0.0147843	-0.2998
ENSG00000103365	GGA2	0.000757139	0.0189892	-0.30022
ENSG00000198931	APRT	0.00163513	0.0288178	-0.30058
ENSG00000144029	MRPS5	0.000530695	0.0154994	-0.3023
ENSG00000204673	AKT1S1	0.00300926	0.0402257	-0.302912
ENSG00000146587	RBAK	0.00232643	0.0345535	-0.30338
ENSG00000087157	PGS1	0.001052	0.0225693	-0.3056
ENSG00000142327	RNPEPL1	0.00205869	0.032821	-0.3059
ENSG00000143515	ATP8B2	0.000180347	0.0089542	-0.3066
ENSG00000168890	TMEM150A	0.000651868	0.0173275	-0.307634
ENSG00000189046	ALKBH2	0.00334532	0.0428037	-0.308182
ENSG00000240230	COX19	0.00206398	0.0328415	-0.31
ENSG00000132768	DPH2	0.000666143	0.0174664	-0.31056
ENSG00000162980	ARL5A	0.000250498	0.0104864	-0.311
ENSG00000243678	NME2	0.00277551	0.0384698	-0.31164
ENSG00000133243	BTBD2	0.00255415	0.0366634	-0.31292
ENSG00000133250	ZNF414	0.000724914	0.0184574	-0.31325
ENSG00000088812	ATRN	0.00260824	0.0371753	-0.31356
ENSG00000177239	MAN1B1	0.00324714	0.0421023	-0.31464
ENSG00000114738	MAPKAPK3	0.0022803	0.0342882	-0.3152
ENSG00000149091	DGKZ	0.000164262	0.00837851	-0.31554
ENSG00000108963	DPH1	0.00223425	0.0342453	-0.3157
ENSG00000126602	TRAP1	0.00239793	0.0349801	-0.31574
ENSG00000101361	NOP56	0.000356323	0.0127403	-0.31712
ENSG00000197785	ATAD3A	3.96102e-05	0.00407897	-0.31744
ENSG00000060762	MPC1	0.00410858	0.0478175	-0.31794
ENSG00000182841	RRP7BP	0.00336968	0.0429061	-0.31794
ENSG00000168936	TMEM129	0.00235324	0.0346922	-0.3189
ENSG00000087088	BAX	0.000623256	0.0169538	-0.31904
ENSG00000111271	ACAD10	0.00153642	0.0278843	-0.3201
ENSG00000079432	CIC	0.000630027	0.0170402	-0.32094
ENSG00000125912	NCLN	0.000744576	0.0187662	-0.32122
ENSG00000082146	STRADB	0.000803551	0.0194956	-0.32178
ENSG00000281649	EBLN3P	0.00236405	0.0348033	-0.32234
ENSG00000249115	HAUS5	0.00307124	0.0408187	-0.32316
ENSG00000198728	LDB1	0.00115994	0.0236443	-0.32544
ENSG00000104472	CHRAC1	0.00184796	0.0307669	-0.32552
ENSG00000136271	DDX56	0.00363567	0.0447108	-0.32566
ENSG00000117419	ERI3	0.000417503	0.0138325	-0.32888
ENSG00000117602	RCAN3	0.00074514	0.0187662	-0.3289
ENSG00000172965	MIR4435-2HG	0.00186627	0.030901	-0.33
ENSG00000148334	PTGES2	0.00140614	0.0264543	-0.33022
ENSG00000132382	MYBBP1A	0.00115595	0.0236324	-0.3309
ENSG00000157303	SUSD3	0.0014006	0.0264195	-0.33112
ENSG00000166166	TRMT61A	0.00252696	0.0364417	-0.33164
ENSG00000161179	YDJC	0.00357979	0.0443549	-0.33206
ENSG00000142541	RPL13A	0.00337972	0.0429871	-0.3352
ENSG00000116649	SRM	0.000625557	0.0169538	-0.33608
ENSG00000213190	MLLT11	0.00430414	0.0493697	-0.33694
ENSG00000100092	SH3BP1	0.00119423	0.023957	-0.33752
ENSG00000236552	RPL13AP5	0.00180012	0.0303336	-0.34222
ENSG00000065057	NTHL1	0.000330633	0.0122042	-0.3444
ENSG00000154767	XPC	0.000875504	0.0204216	-0.34462
ENSG00000278259	MYO19	0.000631836	0.0170559	-0.3478
ENSG00000099624	ATP5F1D	0.000642988	0.0172232	-0.3504
ENSG00000163811	WDR43	0.000101349	0.00631815	-0.35088
ENSG00000011451	WIZ	0.000625615	0.0169538	-0.35134
ENSG00000225200	N/A	0.00294613	0.0394577	-0.35224
ENSG00000171453	POLR1C	0.00278963	0.0385885	-0.35292
ENSG00000103351	CLUAP1	0.00337027	0.0429061	-0.35532
ENSG00000104522	GFUS	0.00314686	0.0414705	-0.35624
ENSG00000171791	BCL2	0.000597285	0.0166628	-0.3574
ENSG00000164054	SHISA5	0.00185935	0.030901	-0.36066
ENSG00000183020	AP2A2	0.000124369	0.00723419	-0.36068
ENSG00000265681	RPL17	0.00293072	0.0393545	-0.36228
ENSG00000147955	SIGMAR1	0.00276888	0.0384162	-0.36268
ENSG00000015532	XYLT2	1.86106e-05	0.00257045	-0.36372
ENSG00000169598	DFFB	0.00383144	0.0459972	-0.36448
ENSG00000148700	ADD3	1.41432e-05	0.0022092	-0.36452
ENSG00000090238	YPEL3	0.000161691	0.00835624	-0.36484
ENSG00000005436	GCFC2	0.00124712	0.0245573	-0.36534
ENSG00000110330	BIRC2	0.00145932	0.0270139	-0.36648
ENSG00000148187	MRRF	0.000478765	0.0148567	-0.36718
ENSG00000065183	WDR3	0.000510124	0.0152606	-0.3672
ENSG00000228218	ATF4P3	0.00157583	0.0283039	-0.36842
ENSG00000197150	ABCB8	0.000254217	0.0105182	-0.36844
ENSG00000103335	PIEZO1	0.000526154	0.0154572	-0.36892
ENSG00000089159	PXN	0.00205135	0.0327791	-0.37092
ENSG00000178802	MPI	0.00322208	0.04202	-0.37378
ENSG00000110324	IL10RA	0.000828732	0.0198296	-0.375
ENSG00000142937	RPS8	0.000188696	0.0091085	-0.3753
ENSG00000213860	RPL21P75	0.00332681	0.0426654	-0.378
ENSG00000182199	SHMT2	0.00146964	0.0271328	-0.37804
ENSG00000164039	BDH2	0.0011229	0.0233343	-0.38092
ENSG00000213885	RPL13AP7	0.000409859	0.0138002	-0.38244
ENSG00000204394	VARS1	0.000209155	0.00962681	-0.3831
ENSG00000105202	FBL	0.000257001	0.0105705	-0.38354
ENSG00000177030	DEAF1	0.000945561	0.0212362	-0.38508
ENSG00000063046	EIF4B	0.00342423	0.0433944	-0.3856
ENSG00000104880	ARHGEF18	1.83135e-05	0.00257045	-0.38606
ENSG00000184481	FOXO4	0.00332371	0.0426654	-0.38768
ENSG00000104814	MAP4K1	0.00115831	0.0236443	-0.38854
ENSG00000137154	RPS6	0.00123901	0.0245018	-0.3888
ENSG00000071655	MBD3	0.000266609	0.0108667	-0.38898
ENSG00000149499	EML3	0.00238183	0.0348033	-0.38978
ENSG00000219133	N/A	0.00188075	0.0310097	-0.38998
ENSG00000077044	DGKD	0.000511116	0.0152606	-0.39076
ENSG00000188021	UBQLN2	0.00214803	0.0335905	-0.39098
ENSG00000176248	ANAPC2	0.00290451	0.0391644	-0.39108
ENSG00000244257	PKD1P1	0.00161573	0.0287781	-0.3911
ENSG00000182087	TMEM259	0.00237476	0.0348033	-0.39352
ENSG00000103145	HCFC1R1	0.00328068	0.0424261	-0.394326
ENSG00000205871	RPS3AP47	0.00027953	0.0110628	-0.39448
ENSG00000141506	PIK3R5	0.00061193	0.0169463	-0.3958
ENSG00000130713	EXOSC2	0.00033762	0.0122869	-0.39602
ENSG00000131242	RAB11FIP4	0.00281309	0.0387971	-0.39706
ENSG00000243335	KCTD7	0.000410968	0.0138002	-0.39708
ENSG00000160613	PCSK7	0.000791919	0.0193484	-0.3974
ENSG00000104872	PIH1D1	0.000546179	0.0157531	-0.39818
ENSG00000101546	RBFA	0.00359582	0.0444407	-0.39876
ENSG00000164983	TMEM65	0.000894111	0.0207165	-0.3989
ENSG00000101224	CDC25B	0.00324958	0.0421023	-0.4023
ENSG00000241352	N/A	0.000495359	0.0151234	-0.40272
ENSG00000161618	ALDH16A1	1.46534e-07	0.000227399	-0.40284
ENSG00000111670	GNPTAB	0.00280787	0.0387637	-0.403
ENSG00000135272	MDFIC	0.000660946	0.0174024	-0.40414
ENSG00000181396	OGFOD3	0.00179386	0.0302662	-0.40432
ENSG00000103126	AXIN1	0.000701749	0.018023	-0.4044
ENSG00000145703	IQGAP2	1.03065e-05	0.00181368	-0.40576
ENSG00000065357	DGKA	0.000412436	0.0138161	-0.40768
ENSG00000170638	TRABD	1.53195e-05	0.00231491	-0.40856
ENSG00000144504	ANKMY1	0.00417038	0.0482334	-0.4099
ENSG00000069998	HDHD5	0.00430199	0.0493697	-0.40996
ENSG00000174151	CYB561D1	0.000858201	0.0201622	-0.41074
ENSG00000111203	ITFG2	0.00358672	0.0444012	-0.41126
ENSG00000017483	SLC38A5	0.000112485	0.0068287	-0.41198
ENSG00000103489	XYLT1	0.000795519	0.019396	-0.41246
ENSG00000107815	TWNK	9.8199e-05	0.00627717	-0.41372
ENSG00000077420	APBB1IP	0.00103757	0.0223286	-0.41384
ENSG00000145912	NHP2	0.000157619	0.00817621	-0.41742
ENSG00000048162	NOP16	0.000200381	0.00941113	-0.41778
ENSG00000225031	EIF4BP7	0.00168046	0.0292754	-0.41818
ENSG00000156398	SFXN2	0.00338429	0.0430059	-0.41962
ENSG00000103495	MAZ	0.000835751	0.0199187	-0.4217
ENSG00000163322	ABRAXAS1	0.000899945	0.0207824	-0.42248
ENSG00000157193	LRP8	0.000469666	0.0147843	-0.42316
ENSG00000156017	CARNMT1	0.00102265	0.0222138	-0.42358
ENSG00000204859	ZBTB48	0.00274649	0.0382727	-0.42366
ENSG00000169718	DUS1L	0.00100091	0.0219946	-0.4256
ENSG00000130038	CRACR2A	0.00317681	0.0416642	-0.42582
ENSG00000131368	MRPS25	9.48413e-05	0.00626897	-0.42636
ENSG00000165060	FXN	0.00274109	0.0382727	-0.42812
ENSG00000146433	TMEM181	0.0010342	0.0223059	-0.42888
ENSG00000130731	METTL26	0.00119702	0.0239783	-0.4294
ENSG00000107560	RAB11FIP2	0.00282842	0.0388558	-0.43136
ENSG00000003400	CASP10	0.00141421	0.0265422	-0.43262
ENSG00000215041	NEURL4	1.52266e-06	0.000654317	-0.43328
ENSG00000007392	LUC7L	0.00137283	0.0261439	-0.43436
ENSG00000110108	TMEM109	0.000493016	0.0151234	-0.4377
ENSG00000160404	TOR2A	0.00130413	0.025287	-0.44066
ENSG00000107816	LZTS2	9.73353e-05	0.00627717	-0.44126
ENSG00000125434	SLC25A35	0.00411034	0.0478175	-0.44138
ENSG00000166337	TAF10	0.00171146	0.0296397	-0.44144
ENSG00000141985	SH3GL1	0.000248498	0.0104864	-0.44296
ENSG00000147889	CDKN2A	0.0039662	0.0468926	-0.4437
ENSG00000090554	FLT3LG	5.99865e-05	0.0050847	-0.44426
ENSG00000168237	GLYCTK	0.000383515	0.0132628	-0.4448
ENSG00000185504	FAAP100	0.000327164	0.0121936	-0.44556
ENSG00000096433	ITPR3	0.00289066	0.0391295	-0.44566
ENSG00000172663	TMEM134	0.00368762	0.045128	-0.44878
ENSG00000095015	MAP3K1	0.00441965	0.0499935	-0.44966
ENSG00000104691	UBXN8	0.0012356	0.0245018	-0.45016
ENSG00000250571	GLI4	0.000329328	0.0122042	-0.45078
ENSG00000072210	ALDH3A2	0.00331825	0.0426654	-0.45172
ENSG00000120942	UBIAD1	0.000584479	0.0163819	-0.45244
ENSG00000158805	ZNF276	0.00373479	0.0454252	-0.45248
ENSG00000130309	COLGALT1	0.00227858	0.0342882	-0.45798
ENSG00000099849	RASSF7	0.00324856	0.0421023	-0.45906
ENSG00000241061	RPL5P1	0.00124126	0.0245113	-0.46002
ENSG00000026652	AGPAT4	0.00112006	0.0233343	-0.46186
ENSG00000106780	MEGF9	0.00261663	0.0372328	-0.46236
ENSG00000175768	TOMM5	0.0036962	0.045128	-0.46286
ENSG00000169220	RGS14	0.00111867	0.0233343	-0.46316
ENSG00000179715	PCED1B	0.000962166	0.0215049	-0.465
ENSG00000133316	WDR74	6.47777e-05	0.00517551	-0.4652
ENSG00000132600	PRMT7	0.0028369	0.0388558	-0.4658
ENSG00000180822	PSMG4	0.000260709	0.0106599	-0.46658
ENSG00000137414	FAM8A1	0.00413879	0.0480635	-0.46818
ENSG00000163597	SNHG16	0.00307885	0.0408297	-0.46956
ENSG00000104687	GSR	0.00216703	0.0337149	-0.47122
ENSG00000161091	MFSD12	0.00049419	0.0151234	-0.47188
ENSG00000008128	CDK11A	0.000435917	0.0141656	-0.4719
ENSG00000100445	SDR39U1	0.00249085	0.0360161	-0.47244
ENSG00000177721	ANXA2R	0.000392314	0.0134004	-0.47256
ENSG00000108474	PIGL	0.00187381	0.0309748	-0.47406
ENSG00000165689	ENTR1	0.00315137	0.0414705	-0.47412
ENSG00000177225	GATD1	0.00301787	0.0403021	-0.47448
ENSG00000104960	PTOV1	0.00401199	0.0472131	-0.47674
ENSG00000168395	ING5	0.000599471	0.0166638	-0.48112
ENSG00000121057	AKAP1	7.62066e-05	0.00570346	-0.48142
ENSG00000188706	ZDHHC9	0.00119109	0.0239379	-0.48406
ENSG00000204946	ZNF783	0.00176113	0.029958	-0.4856
ENSG00000141524	TMC6	0.000653595	0.017329	-0.48604
ENSG00000187838	PLSCR3	0.00380436	0.0459293	-0.48824
ENSG00000147454	SLC25A37	0.00121236	0.0241119	-0.4889
ENSG00000100413	POLR3H	0.000114633	0.00689459	-0.48936
ENSG00000145882	PCYOX1L	0.000230083	0.0100903	-0.4929
ENSG00000161999	JMJD8	0.00217439	0.033737	-0.49356
ENSG00000125827	TMX4	0.00345559	0.0437121	-0.49432
ENSG00000255717	SNHG1	0.00126808	0.0248996	-0.49492
ENSG00000173137	ADCK5	0.00130825	0.025287	-0.496358
ENSG00000064545	TMEM161A	0.00286481	0.0390446	-0.4976
ENSG00000091592	NLRP1	0.0026095	0.0371753	-0.49792
ENSG00000116353	MECR	0.00203232	0.0325874	-0.49836
ENSG00000134013	LOXL2	0.00406786	0.0474823	-0.50258
ENSG00000177666	PNPLA2	0.00217389	0.033737	-0.50352
ENSG00000214185	XPOTP1	0.000563187	0.0160546	-0.51096
ENSG00000166197	NOLC1	0.000320531	0.0120999	-0.51164
ENSG00000133111	RFXAP	0.000720182	0.0183706	-0.513239
ENSG00000148158	SNX30	0.00139804	0.0264162	-0.51592
ENSG00000268027	N/A	0.00162524	0.0287835	-0.516
ENSG00000175602	CCDC85B	0.00111275	0.0232973	-0.51622
ENSG00000070756	PABPC1	0.000981448	0.0217263	-0.51752
ENSG00000116337	AMPD2	0.000437006	0.0141656	-0.51886
ENSG00000272655	POLR2J4	0.00402494	0.0472131	-0.51956
ENSG00000261236	BOP1	0.000119721	0.00709032	-0.52044
ENSG00000147443	DOK2	0.000913559	0.0208655	-0.52212
ENSG00000129968	ABHD17A	0.000304464	0.0117901	-0.52218
ENSG00000151846	PABPC3	0.000644926	0.0172415	-0.52876
ENSG00000174684	B4GAT1	0.00370066	0.0451285	-0.53002
ENSG00000273899	NOL12	0.00264583	0.0374566	-0.530307
ENSG00000090006	LTBP4	0.00214688	0.0335905	-0.5349
ENSG00000224043	CCNT2-AS1	0.000958826	0.0214647	-0.54076
ENSG00000166313	APBB1	0.000154808	0.00811455	-0.5455
ENSG00000162650	ATXN7L2	0.000973606	0.0216027	-0.54594
ENSG00000221978	CCNL2	0.00253463	0.0365144	-0.549
ENSG00000256525	POLG2	0.00113476	0.0234057	-0.551
ENSG00000114388	NPRL2	0.000137361	0.00754778	-0.55224
ENSG00000105516	DBP	5.21301e-06	0.00122833	-0.5595
ENSG00000267074	N/A	0.00423574	0.048827	-0.561792
ENSG00000171595	DNAI2	0.00224682	0.0342658	-0.56264
ENSG00000158717	RNF166	0.00222229	0.0342437	-0.56362
ENSG00000104907	TRMT1	0.00203876	0.0326155	-0.56366
ENSG00000227232	WASH7P	0.00136522	0.0260347	-0.5659
ENSG00000236330	RPL5P9	0.00241344	0.0351694	-0.568611
ENSG00000186854	TRABD2A	0.00060053	0.0166638	-0.56984
ENSG00000182372	CLN8	0.0039451	0.0468359	-0.570208
ENSG00000186174	BCL9L	0.000909071	0.0208546	-0.57482
ENSG00000203485	INF2	0.00233479	0.0345668	-0.5752
ENSG00000107404	DVL1	4.69248e-05	0.00456599	-0.5798
ENSG00000116852	KIF21B	0.00283487	0.0388558	-0.58314
ENSG00000197296	FITM2	0.00202696	0.0325391	-0.58404
ENSG00000113119	TMCO6	6.0755e-05	0.00508805	-0.58494
ENSG00000130244	FAM98C	0.00108548	0.0229685	-0.58932
ENSG00000161513	FDXR	0.000974314	0.0216027	-0.59534
ENSG00000185905	C16orf54	0.00238271	0.0348033	-0.60032
ENSG00000152256	PDK1	0.00344332	0.0435966	-0.60442
ENSG00000175449	RFESD	0.0010157	0.0221321	-0.605588
ENSG00000148362	PAXX	0.00128797	0.0250775	-0.61068
ENSG00000148488	ST8SIA6	0.000140301	0.007679	-0.61456
ENSG00000197635	DPP4	0.00335954	0.0428873	-0.61566
ENSG00000177595	PIDD1	0.000498238	0.0151234	-0.61838
ENSG00000173436	MICOS10	1.05557e-06	0.000559639	-0.62268
ENSG00000123739	PLA2G12A	0.00227832	0.0342882	-0.62376
ENSG00000214706	IFRD2	3.45863e-05	0.00372728	-0.62474
ENSG00000104689	TNFRSF10A	0.000842582	0.019955	-0.63002
ENSG00000074582	BCS1L	0.000356637	0.0127403	-0.630298
ENSG00000133624	ZNF767P	0.00100035	0.0219946	-0.63242
ENSG00000185324	CDK10	0.000212618	0.00969121	-0.63262
ENSG00000184381	PLA2G6	0.00356353	0.0443352	-0.6401
ENSG00000154743	TSEN2	0.00118359	0.0238813	-0.64186
ENSG00000137309	HMGA1	0.00022118	0.00986946	-0.64588
ENSG00000169683	LRRC45	0.00145849	0.0270139	-0.646034
ENSG00000122121	XPNPEP2	0.00156307	0.028184	-0.64648
ENSG00000168672	LRATD2	4.76132e-05	0.00456599	-0.6508
ENSG00000130787	HIP1R	0.000994711	0.02195	-0.65878
ENSG00000103064	SLC7A6	1.02051e-05	0.00181368	-0.660239
ENSG00000007350	TKTL1	0.00195201	0.0318508	-0.66514
ENSG00000273221	N/A	7.09273e-05	0.00538815	-0.668804
ENSG00000165644	COMTD1	0.00152844	0.0278121	-0.668857
ENSG00000140545	MFGE8	0.00248527	0.0360161	-0.66934
ENSG00000269609	C10orf95-AS1	0.00332643	0.0426654	-0.67328
ENSG00000171163	ZNF692	0.000247192	0.010477	-0.6752
ENSG00000135473	PAN2	0.00402493	0.0472131	-0.67592
ENSG00000164300	SERINC5	0.000287536	0.0112919	-0.67948
ENSG00000260669	N/A	0.00314404	0.0414705	-0.6875
ENSG00000167930	FAM234A	0.00218722	0.0338982	-0.69074
ENSG00000130299	GTPBP3	0.00202532	0.0325391	-0.69432
ENSG00000149150	SLC43A1	0.000195334	0.00930269	-0.6949
ENSG00000104903	LYL1	0.00151275	0.0276652	-0.695157
ENSG00000106348	IMPDH1	0.00109095	0.0230493	-0.69528
ENSG00000140332	TLE3	0.000667145	0.0174664	-0.69612
ENSG00000139266	MARCHF9	0.0002502	0.0104864	-0.70532
ENSG00000099204	ABLIM1	9.28076e-05	0.00623901	-0.7058
ENSG00000247774	PCED1B-AS1	0.000164533	0.00837851	-0.70834
ENSG00000132879	FBXO44	0.000107916	0.00666776	-0.70982
ENSG00000169738	DCXR	0.000693475	0.0179195	-0.71894
ENSG00000147174	GCNA	1.02717e-05	0.00181368	-0.720346
ENSG00000206190	ATP10A	5.49631e-05	0.00492626	-0.72264
ENSG00000277969	N/A	0.00395849	0.0468926	-0.72286
ENSG00000068028	RASSF1	0.000234106	0.0101704	-0.72392
ENSG00000181026	AEN	0.0023318	0.0345668	-0.72942
ENSG00000258352	IFITM3P6	0.00251044	0.0362411	-0.733134
ENSG00000147804	SLC39A4	0.00194462	0.0317674	-0.73326
ENSG00000142765	SYTL1	0.000166042	0.00839387	-0.7335
ENSG00000186654	PRR5	0.00383891	0.0460074	-0.7358
ENSG00000127415	IDUA	0.00116329	0.0236781	-0.73582
ENSG00000105641	SLC5A5	9.66777e-05	0.00627717	-0.736322
ENSG00000213397	HAUS7	0.00227658	0.0342882	-0.74028
ENSG00000267317	N/A	0.00100505	0.0219946	-0.74378
ENSG00000176124	DLEU1	1.64608e-05	0.00238374	-0.744034
ENSG00000140416	TPM1	0.00410168	0.0477968	-0.75086
ENSG00000271109	N/A	0.000937529	0.0211583	-0.75318
ENSG00000132004	FBXW9	0.000835573	0.0199187	-0.753748
ENSG00000154814	OXNAD1	0.00396293	0.0468926	-0.76136
ENSG00000105227	PRX	0.000298094	0.0115757	-0.76614
ENSG00000132481	TRIM47	0.000453218	0.0144842	-0.76734
ENSG00000281398	SNHG4	0.00431054	0.0494024	-0.76758
ENSG00000112394	SLC16A10	0.00231556	0.0344968	-0.771832
ENSG00000125901	MRPS26	4.36936e-06	0.00110958	-0.77396
ENSG00000272734	ADIRF-AS1	0.000598097	0.0166628	-0.7763
ENSG00000183629	GOLGA8G	0.00132184	0.0254519	-0.7866
ENSG00000102886	GDPD3	0.00248772	0.0360161	-0.799281
ENSG00000161010	MRNIP	0.000569881	0.0162014	-0.80488
ENSG00000185920	PTCH1	0.00110471	0.0231646	-0.80608
ENSG00000157978	LDLRAP1	0.000321916	0.0120999	-0.80912
ENSG00000214021	TTLL3	0.000217895	0.00985386	-0.81348
ENSG00000071575	TRIB2	0.00381268	0.0459293	-0.81752
ENSG00000279617	N/A	0.00112138	0.0233343	-0.825148
ENSG00000131584	ACAP3	0.000964393	0.0215201	-0.82544
ENSG00000035403	VCL	0.00380114	0.0459293	-0.82638
ENSG00000158062	UBXN11	0.00191008	0.0313136	-0.8288
ENSG00000159733	ZFYVE28	2.4757e-06	0.000882492	-0.82974
ENSG00000242474	N/A	0.000169124	0.00849484	-0.831006
ENSG00000161405	IKZF3	0.00166153	0.0290548	-0.83132
ENSG00000090447	TFAP4	0.000772771	0.0191158	-0.83486
ENSG00000167775	CD320	2.20136e-05	0.00284777	-0.83704
ENSG00000139537	CCDC65	0.000184198	0.00899226	-0.85698
ENSG00000173597	SULT1B1	0.000614539	0.0169538	-0.86094
ENSG00000169372	CRADD	0.000144916	0.00781782	-0.86176
ENSG00000179588	ZFPM1	0.000323777	0.0120999	-0.86436
ENSG00000138640	FAM13A	0.000377386	0.0131161	-0.8646
ENSG00000163519	TRAT1	0.00128313	0.0250775	-0.87506
ENSG00000196950	SLC39A10	0.00021032	0.00962681	-0.88112
ENSG00000236830	CBR3-AS1	0.000474299	0.0148083	-0.88264
ENSG00000143153	ATP1B1	0.000646154	0.0172415	-0.89584
ENSG00000129467	ADCY4	9.93367e-05	0.00627717	-0.91402
ENSG00000090776	EFNB1	0.00357686	0.0443549	-0.9143
ENSG00000108773	KAT2A	0.000623574	0.0169538	-0.91594
ENSG00000234883	MIR155HG	0.00170534	0.0295976	-0.930561
ENSG00000073060	SCARB1	0.00086981	0.0203229	-0.932544
ENSG00000279407	N/A	0.000352579	0.0126655	-0.946529
ENSG00000168970	JMJD7-PLA2G4B	0.000798052	0.019396	-0.95568
ENSG00000170899	GSTA4	0.0016126	0.0287781	-0.958792
ENSG00000197093	GAL3ST4	0.00317276	0.0416503	-0.96542
ENSG00000092445	TYRO3	0.00243072	0.0353472	-0.99824
ENSG00000107738	VSIR	1.82571e-05	0.00257045	-1.00372
ENSG00000214954	LRRC69	0.00108096	0.0229078	-1.01504
ENSG00000166963	MAP1A	0.00441008	0.0499935	-1.01584
ENSG00000224934	N/A	0.00234602	0.0346225	-1.02394
ENSG00000181754	AMIGO1	0.00334825	0.0428037	-1.02605
ENSG00000186603	HPDL	0.00381842	0.0459293	-1.0277
ENSG00000074855	ANO8	2.75073e-05	0.00316038	-1.03952
ENSG00000204839	MROH6	0.00080602	0.0195214	-1.04648
ENSG00000213904	LIPE-AS1	0.00164176	0.0288178	-1.06543
ENSG00000245164	LINC00861	0.000103544	0.00642621	-1.07718
ENSG00000235505	CASP4LP	0.00403263	0.0472297	-1.07933
ENSG00000105672	ETV2	0.00230302	0.0343998	-1.0835
ENSG00000225828	FAM229A	0.00346651	0.0437706	-1.09154
ENSG00000188322	SBK1	0.00175026	0.0298709	-1.11528
ENSG00000228526	MIR34AHG	0.00133549	0.025573	-1.12168
ENSG00000122224	LY9	0.00165084	0.0289407	-1.12624
ENSG00000172878	METAP1D	0.00108013	0.0229078	-1.14764
ENSG00000156510	HKDC1	0.000471644	0.0147843	-1.14922
ENSG00000136997	MYC	0.00369737	0.045128	-1.16902
ENSG00000130511	SSBP4	0.000471814	0.0147843	-1.18528
ENSG00000151490	PTPRO	0.000110301	0.00672549	-1.1925
ENSG00000177685	CRACR2B	0.00026782	0.0108667	-1.24292
ENSG00000065361	ERBB3	0.00233449	0.0345668	-1.25344
ENSG00000213420	GPC2	0.00165322	0.0289459	-1.25564
ENSG00000225948	LINC02648	0.00119156	0.0239379	-1.26785
ENSG00000286831	N/A	0.000730064	0.0185207	-1.28923
ENSG00000267107	PCAT19	0.000146444	0.0078605	-1.30034
ENSG00000143333	RGS16	0.000369581	0.0129745	-1.3072
ENSG00000171777	RASGRP4	0.00351538	0.0440277	-1.32626
ENSG00000139679	LPAR6	3.99656e-05	0.00408531	-1.37712
ENSG00000144485	HES6	0.00267492	0.0376765	-1.40102
ENSG00000141576	RNF157	0.000115059	0.00689459	-1.4045
ENSG00000157570	TSPAN18	0.00195666	0.0318597	-1.42124
ENSG00000244560	N/A	0.000221676	0.00986946	-1.42406
ENSG00000141469	SLC14A1	0.00293276	0.0393545	-1.45432
ENSG00000111087	GLI1	0.000706082	0.0180773	-1.4825
ENSG00000101842	VSIG1	2.37623e-05	0.00289775	-1.50892
ENSG00000161328	LRRC56	0.000418975	0.0138351	-1.59504
ENSG00000250151	ARPC4-TTLL3	0.000748103	0.0188067	-1.62069
ENSG00000135519	KCNH3	0.00216615	0.0337149	-1.6701
ENSG00000142920	AZIN2	0.00272376	0.0380943	-1.68826
ENSG00000055118	KCNH2	5.81749e-06	0.00134791	-1.77239
ENSG00000213071	LPAL2	0.000427938	0.0140311	-1.78148
ENSG00000196411	EPHB4	0.00441647	0.0499935	-1.9461
ENSG00000128268	MGAT3	0.000334446	0.0122677	-2.24887
ENSG00000274276	CBSL	0.00179394	0.0302662	-2.43166
ENSG00000145287	PLAC8	0.000197246	0.00930269	-2.87286
ENSG00000128965	CHAC1	0.000770176	0.0190855	-3.75899
