# Supplementary material for: Tregs from human blood differentiate into nonlymphoid tissue–resident effector cells upon TNFR2 costimulation
Source: JCI Insight. 2024 Jan 30;9(5):e172942. doi: 10.1172/jci.insight.172942 (PMC10972588; doi:10.1172/jci.insight.172942)
Supplement: Supplemental table 2 [file jciinsight-9-172942-s151.xlsx]

## Sheet: Tab 1. All gene sets
Supplemental Table 2. Descriptions of published gene sets used for GSEA and summary of results (Tab 1), including selection of gene sets for the generation of combined NLT or LT Treg cell signatures (Tab 2).
Summary of gene set	NES	FDR	Publication	Category	Organism	Description	Analysis	Original size of gene set	Gene set size after restriction to dataset	ES	Nominal p-value
High in lung CD45RO+ Treg vs blood CD45RO+ Treg (Niedzielska et al., 2018)	2.85749	0	Niedzielska et al., Oncotarget, 2018	Health	Human	High in lung CD45RO+ Treg vs blood CD45RO+ Treg	FDR < 0.05, Log2 FC > 2	624	366	0.667572	0
High in CRC Treg vs colon Treg (Magnuson et al., 2018)	2.72765	0	Magnuson et al., PNAS, 2018	Disease	Human	High in CRC Treg vs colon Treg	Mean FC > 2 and p < 0.02, or FC > 4 in at least two patients	335	303	0.645223	0
High in pan-cancer TNFRSF9+ Treg vs other cells (Zheng et al., 2021)	2.71794	0	Zheng et al., Science, 2021	Disease	Human	High in tumor-infiltrating TNFRSF9+ Treg (pan-cancer) vs other CD4 T cells from tumors, adjacent normal tissues and blood (signature genes of "cluster 20")	1643 signature genes were identified by a meta-analysis method, of which we tested the top 500 with highest combined effect size	500	466	0.629415	0
High in CRC and NSCLC Treg vs other cells from tissues and blood (De Simone et al., 2016)	2.71465	0	De Simone et al., Immunity, 2016	Disease	Human	High in tumor-infiltrating Treg (CRC and NSCLC) vs different T and B cell subsets purified from non-tumoral tissues and PBMCs of healthy or neoplastic patients	p < 2.2 * 10–16 (Wilcoxon Mann Whitney test)	309	266	0.651907	0
High in JIA SF Treg vs adult blood Treg (Mijnheer et al., 2021)	2.70239	0	Mijnheer et al., Nat Commun, 2021	Disease	Human	High in JIA SF Treg vs adult blood Treg	padj < 0.05, Log2 FC > 1	507	426	0.624012	0
High in HCC Treg vs other cells (Zheng et al., 2017)	2.67819	0	Zheng et al., Cell, 2017	Disease	Human	High in tumor-infiltrating Treg (HCC) vs other CD4 T cells from tumors, adjacent normal tissues and blood ("cluster 8")	padj < 0.01, FC > 2	401	372	0.62481	0
High in human CRC Treg and mouse tumor Treg (Magnuson et al., 2018)	2.6683	0	Magnuson et al., PNAS, 2018	Disease	Human/mouse	High in final integrated tumor-infiltrating Treg signature across tumor types (human and mouse)	Integration of multiple lists (human CRC Treg vs colon Treg, and mouse tumor-infiltrating Treg (B16, MC38, CT26) vs spleen Treg)	108	104	0.717512	0
High in "cluster 9" Treg (mostly tumor-infiltrating, but also tissue-derived) from NSCLC patients (Guo et al., 2018)	2.66741	0	Guo et al., Nat Med, 2018	Disease	Human	High in Treg from "cluster 9" (mostly tumor-infiltrating, but also tissue-derived) in analysis on NSCLC, adjacent normal tissue and blood	See Methods section in the article by Guo et al., Nat Med, 2018	505	469	0.610415	0
High in breast tumor Treg vs breast tumor Tconv and blood Treg (Plitas et al., 2016)	2.64495	0	Plitas et al., Immunity, 2016	Disease	Human	High in breast tumor Treg vs breast tumor Tconv, and high in breast tumor Treg vs blood Treg (shared genes)	FDR < 0.05 for both	423	283	0.625622	0
High in NSCLC CCR8+ICOS+ Treg vs CCR8–ICOS– Treg (Alvisi et al., 2020)	2.63509	0	Alvisi et al., JCI, 2020	Disease	Human	High in CCR8+ICOS+ Treg vs CCR8–ICOS– Treg in NSCLC	FDR < 0.05, Log2 FC > 1	373	292	0.627684	0
High in breast tumor Treg vs breast Treg (Plitas et al., 2016)	2.62602	0	Plitas et al., Immunity, 2016	Disease	Human	High in breast tumor Treg vs normal breast parenchyma Treg	FDR < 0.05	107	76	0.744535	0
High in breast tumor Treg vs blood Treg (Plitas et al., 2016)	2.6212	0	Plitas et al., Immunity, 2016	Disease	Human	High in breast tumor Treg vs blood Treg	FDR < 0.05, Log2 FC > 3	642	172	0.660748	0
High in uterine Treg vs uterine Tconv and blood Treg (Wienke et al., 2020)	2.6172	0	Wienke et al., JCI Insight, 2020	Health	Human	High in uterine Treg vs blood Treg, and high in uterine Treg vs uterine Tconv (shared genes)	padj < 0.05, Log2 FC > 0.5	236	192	0.651315	0
High in colon CD45RO+ Treg vs blood CD45RO+ Treg (Niedzielska et al., 2018)	2.61565	0	Niedzielska et al., Oncotarget, 2018	Health	Human	High in colon CD45RO+ Treg vs blood CD45RO+ Treg	FDR < 0.05, Log2 FC > 2	503	248	0.636862	0
High in JIA SF Treg vs child blood Treg (Mijnheer et al., 2021)	2.59372	0	Mijnheer et al., Nat Commun, 2021	Disease	Human	High in JIA SF Treg vs child blood Treg	padj < 0.05, Log2 FC > 2	511	405	0.60112	0
High in JIA SF Treg vs inactive JIA blood Treg (Mijnheer et al., 2021)	2.5356	0	Mijnheer et al., Nat Commun, 2021	Disease	Human	High in JIA SF Treg vs inactive JIA blood Treg	padj < 0.05, Log2 FC > 1	927	783	0.566432	0
High in skin Treg vs blood CD45RO+ Treg (Delacher et al., 2021)	2.50089	0	Delacher et al., Immunity, 2021	Health	Human	High in skin Treg vs blood CD45RO+ Treg	padj < 0.05, Log2 FC > 2	2261	567	0.569152	0
High in JIA SF Treg vs active JIA blood Treg (Mijnheer et al., 2021)	2.4817	0	Mijnheer et al., Nat Commun, 2021	Disease	Human	High in JIA SF Treg vs active JIA blood Treg	padj < 0.05, Log2 FC > 1	525	445	0.569787	0
High in "non-lymphoid tissue-like (NLT) cluster" among colon Treg (Miragaia et al., 2019)	2.4512	0	Miragaia et al., Immunity, 2019	Health	Mouse	High in "non-lymphoid tissue-like cluster" among colon Treg	padj < 0.05, Log2 FC > 0.25 (Wilcoxon test)	109	95	0.668192	0
High in fat Treg vs blood CD45RO+ Treg (Delacher et al., 2021)	2.40285	0	Delacher et al., Immunity, 2021	Health	Human	High in fat Treg vs blood CD45RO+ Treg	padj < 0.05, Log2 FC > 2	4790	977	0.531988	0
High in ICC Treg vs adjacent non-tumoral tissue Treg (Alvisi et al., 2022)	2.37069	0	Alvisi et al., J Hepatol, 2022	Disease	Human	High in ICC Treg vs adjacent non-tumoral tissue Treg	padj < 0.05 (Wilcoxon test)	142	136	0.615487	0
High in visceral adipose tissue Treg vs spleen Treg (DiSpirito et al., 2018)	2.34483	0	DiSpirito et al., Sci Immunol, 2018	Health	Mouse	High in visceral adipose tissue Treg vs spleen Treg	p < 0.05, FC > 2	622	459	0.54192	0
High in colon Treg vs skin, lymph node and spleen CD4 T cells (Miragaia et al., 2019)	2.32002	0	Miragaia et al., Immunity, 2019	Health	Mouse	High in colon Treg vs skin, lymph node and spleen CD4 T cells	FindClusters function (Seurat), resolution 0.2	539	502	0.532229	0
High in lung and/or colon Treg vs tissue Tconv and blood Treg (Niedzielska et al., 2018)	2.3189	0	Niedzielska et al., Oncotarget, 2018	Health	Human	High in lung and/or colon Treg specifically (for each tissue, high in tissue Treg vs tissue Tconv, and high in tissue Treg vs blood Treg)	FDR < 0.05, Log2 FC > 2	146	62	0.659891	0
High in melanoma Treg vs melanoma CD4 and CD8 T cells (Tirosh et al., 2016)	2.26883	0	Tirosh et al., Science, 2016	Disease	Human	High in melanoma Treg vs melanoma CD4 and CD8 T cells	p < 0.01 and FC > 2 in Tregs compared to other CD4 T cells (CD8 T cells not used for cutoff, but Tregs preferentially express these genes)	244	236	0.55359	0
High in colon Treg vs spleen Treg (DiSpirito et al., 2018)	2.24849	0	DiSpirito et al., Sci Immunol, 2018	Health	Mouse	High in colon Treg vs spleen Treg	p < 0.05, FC > 2	541	369	0.523328	0
High in AS SF Treg vs blood Treg (Simone et al., 2021)	2.23611	0	Simone et al., Commun Biol, 2021	Disease	Human	High in AS SF CD45RA– Treg vs blood CD45RA– Treg	padj < 0.05, Log2 FC > 0.1 (Wilcoxon test)	353	346	0.525002	0
High in "non-lymphoid tissue-like (NLT) Treg cluster" among skin Treg and Tconv (Miragaia et al., 2019)	2.22881	0	Miragaia et al., Immunity, 2019	Health	Mouse	High in "non-lymphoid tissue-like Treg cluster" among skin Treg and Tconv	padj < 0.05, Log2 FC > 0.25 (Wilcoxon test)	102	84	0.617488	0
High in JIA SF Treg vs child blood Treg (Mijnheer et al., 2021)	2.15687	0	Mijnheer et al., Nat Commun, 2021	Disease	Human	High in JIA SF Treg vs child blood Treg	padj < 0.05, Log2 FC > 1	1716	1431	0.472059	0
High in muscle Treg vs spleen Treg (DiSpirito et al., 2018)	2.05872	0	DiSpirito et al., Sci Immunol, 2018	Health	Mouse	High in muscle Treg vs spleen Treg	p < 0.05, FC > 2	262	220	0.506474	0
High in pan-tissue Treg vs spleen Treg (DiSpirito et al., 2018)	1.99864	0	DiSpirito et al., Sci Immunol, 2018	Health	Mouse	High in pan-tissue (colon, muscle and visceral adipose tissue) Treg vs spleen Treg	p < 0.05, FC > 2	96	74	0.566958	0
Low in visceral adipose tissue Treg vs spleen Treg (DiSpirito et al., 2018)	1.70914	0.000753648	DiSpirito et al., Sci Immunol, 2018	Health	Mouse	Low in visceral adipose tissue Treg vs spleen Treg	p < 0.05, FC < 0.5	284	216	0.41866	0
High in "suppressive cluster" among colon Treg (Miragaia et al., 2019)	1.35355	0.0282021	Miragaia et al., Immunity, 2019	Health	Mouse	High in "suppressive cluster" among colon Treg	padj < 0.05, Log2 FC > 0.25 (Wilcoxon test)	94	80	0.37244	0.0730337
Low in JIA SF Treg vs child blood Treg (Mijnheer et al., 2021)	1.22222	0.0944734	Mijnheer et al., Nat Commun, 2021	Disease	Human	Low in JIA SF Treg vs child blood Treg	padj < 0.05, Log2 FC < -2	409	279	0.291396	0.0860215
Low in NSCLC CCR8+ICOS+ Treg vs CCR8–ICOS– Treg (Alvisi et al., 2020)	1.1658	0.150001	Alvisi et al., JCI, 2020	Disease	Human	Low in CCR8+ICOS+ Treg vs CCR8–ICOS– Treg in NSCLC	FDR < 0.05, Log2 FC < -1	758	593	0.263331	0.0837867
Low in colon Treg vs spleen Treg (DiSpirito et al., 2018)	1.0359	0.379812	DiSpirito et al., Sci Immunol, 2018	Health	Mouse	Low in colon Treg vs spleen Treg	p < 0.05, FC < 0.5	315	263	0.247613	0.385902
Summary of gene set	NES	FDR	Publication	Category	Organism	Comparison	Analysis cutoff	Original size of gene set	Gene set size after restriction to dataset	ES	Nominal p-value
High in "cluster 8" Treg (mostly blood-derived) from NSCLC patients (Guo et al., 2018)	-2.99834	0	Guo et al., Nat Med, 2018	Disease	Human	High in Treg from "cluster 8" (mostly blood-derived) in analysis on NSCLC, adjacent normal tissue and blood	See Methods section in the article by Guo et al., Nat Med, 2018	189	175	-0.640076	0
Low in skin Treg vs blood CD45RO+ Treg (Delacher et al., 2021)	-2.29076	0	Delacher et al., Immunity, 2021	Health	Human	Low in skin Treg vs blood CD45RO+ Treg	padj < 0.05, Log2 FC < -2	347	120	-0.520905	0
Low in fat Treg vs blood CD45RO+ Treg (Delacher et al., 2021)	-1.93776	0	Delacher et al., Immunity, 2021	Health	Human	Low in fat Treg vs blood CD45RO+ Treg	padj < 0.05, Log2 FC < -2	500	171	-0.421711	0
Low in breast tumor Treg vs breast tumor Tconv and blood Treg (Plitas et al., 2016)	-1.84296	0.00053125	Plitas et al., Immunity, 2016	Disease	Human	Low in breast tumor Treg vs breast tumor Tconv, and low in breast tumor Treg vs blood Treg (shared genes)	FDR < 0.05 for both	235	156	-0.408271	0
Low in JIA SF Treg vs inactive JIA blood Treg (Mijnheer et al., 2021)	-1.77149	0.00104318	Mijnheer et al., Nat Commun, 2021	Disease	Human	Low in JIA SF Treg vs inactive JIA blood Treg	padj < 0.05, Log2 FC < -1	1328	836	-0.330413	0
Low in JIA SF Treg vs adult blood Treg (Mijnheer et al., 2021)	-1.75886	0.00112689	Mijnheer et al., Nat Commun, 2021	Disease	Human	Low in JIA SF Treg vs adult blood Treg	padj < 0.05, Log2 FC < -1	582	366	-0.347	0
Low in AS SF Treg vs blood Treg (Simone et al., 2021)	-1.60561	0.00760046	Simone et al., Commun Biol, 2021	Disease	Human	Low in AS SF CD45RA– Treg vs blood CD45RA– Treg	padj < 0.05, Log2 FC < -0.1 (Wilcoxon test)	48	42	-0.448376	0.00514139
Low in breast tumor Treg vs blood Treg (Plitas et al., 2016)	-1.59717	0.00680219	Plitas et al., Immunity, 2016	Disease	Human	Low in breast tumor Treg vs blood Treg	FDR < 0.05, Log2 FC < -3	521	58	-0.415001	0.00914634
Low in JIA SF Treg vs active JIA blood Treg (Mijnheer et al., 2021)	-1.56871	0.00777914	Mijnheer et al., Nat Commun, 2021	Disease	Human	Low in JIA SF Treg vs active JIA blood Treg	padj < 0.05, Log2 FC < -1	852	486	-0.304021	0
Low in JIA SF Treg vs child blood Treg (Mijnheer et al., 2021)	-1.47109	0.0161935	Mijnheer et al., Nat Commun, 2021	Disease	Human	Low in JIA SF Treg vs child blood Treg	padj < 0.05, Log2 FC < -1	1487	1055	-0.270601	0
Low in CRC Treg vs colon Treg (Magnuson et al., 2018)	-1.45354	0.0183059	Magnuson et al., PNAS, 2018	Disease	Human	Low in CRC Treg vs colon Treg	Mean FC < 0.5 and p < 0.02, or FC < 0.25 in at least two patients	73	62	-0.380385	0.0239521
Low in muscle Treg vs spleen Treg (DiSpirito et al., 2018)	-1.31519	0.0488173	DiSpirito et al., Sci Immunol, 2018	Health	Mouse	Low in muscle Treg vs spleen Treg	p < 0.05, FC < 0.5	157	111	-0.303019	0.0489511
High in "lymphoid tissue-like cluster" among colon Treg (Miragaia et al., 2019)	-1.19793	0.128379	Miragaia et al., Immunity, 2019	Health	Mouse	High in "lymphoid tissue-like cluster" among colon Treg	padj < 0.05, Log2 FC > 0.25 (Wilcoxon test)	190	172	-0.262096	0.0758294
Low in ICC Treg vs adjacent non-tumoral tissue Treg (Alvisi et al., 2022)	-1.18358	0.131606	Alvisi et al., J Hepatol, 2022	Disease	Human	Low in ICC Treg vs adjacent non-tumoral tissue Treg	padj < 0.05 (Wilcoxon test)	58	47	-0.32151	0.176796
Low in pan-tissue Treg vs spleen Treg (DiSpirito et al., 2018)	-1.16453	0.148632	DiSpirito et al., Sci Immunol, 2018	Health	Mouse	Low in pan-tissue (colon, muscle and visceral adipose tissue) Treg vs spleen Treg	p < 0.05, FC < 0.5	53	38	-0.33323	0.230986
Low in breast tumor Treg vs breast Treg (Plitas et al., 2016)	-1.12437	0.189879	Plitas et al., Immunity, 2016	Disease	Human	Low in breast tumor Treg vs normal breast parenchyma Treg	FDR < 0.05	88	26	-0.346395	0.290323
Low in colon Treg vs skin, lymph node and spleen CD4 T cells (Miragaia et al., 2019)	-1.07823	0.253821	Miragaia et al., Immunity, 2019	Health	Mouse	Low in colon Treg vs skin, lymph node and spleen CD4 T cells	FindClusters function (Seurat), resolution 0.2	366	337	-0.220256	0.211538
Abbreviations
AS: ankylosing spondylitis
CRC: colorectal cancer
ES: enrichment score
FC: fold change
FDR: false discovery rate
ICC: intrahepatic cholangiocarcinoma
JIA: juvenile idiopathic arthritis
NES: normalized enrichment score
NSCLC: non-small cell lung cancer
padj: adjusted p-value
SF: synovial fluid

## Sheet: Tab 2. Selected gene sets
Supplemental Table 2. Descriptions of published gene sets used for GSEA and summary of results (Tab 1), including selection of gene sets for the generation of combined NLT or LT Treg cell signatures (Tab 2).
Color legend indicating selected gene sets for combined gene signatures including:
High expression in healthy NLT Treg cells
High expression in healthy LT Treg cells
High expression in diseased NLT Treg cells
Low expression in diseased NLT Treg cells
Summary of gene set	NES	FDR	Publication	Category	Organism	Description	Analysis	Original size of gene set	Gene set size after restriction to dataset	ES	Nominal p-value
High in lung CD45RO+ Treg vs blood CD45RO+ Treg (Niedzielska et al., 2018)	2.85749	0	Niedzielska et al., Oncotarget, 2018	Health	Human	High in lung CD45RO+ Treg vs blood CD45RO+ Treg	FDR < 0.05, Log2 FC > 2	624	366	0.667572	0
High in CRC Treg vs colon Treg (Magnuson et al., 2018)	2.72765	0	Magnuson et al., PNAS, 2018	Disease	Human	High in CRC Treg vs colon Treg	Mean FC > 2 and p < 0.02, or FC > 4 in at least two patients	335	303	0.645223	0
High in pan-cancer TNFRSF9+ Treg vs other cells (Zheng et al., 2021)	2.71794	0	Zheng et al., Science, 2021	Disease	Human	High in tumor-infiltrating TNFRSF9+ Treg (pan-cancer) vs other CD4 T cells from tumors, adjacent normal tissues and blood (signature genes of "cluster 20")	1643 signature genes were identified by a meta-analysis method, of which we tested the top 500 with highest combined effect size	500	466	0.629415	0
High in CRC and NSCLC Treg vs other cells from tissues and blood (De Simone et al., 2016)	2.71465	0	De Simone et al., Immunity, 2016	Disease	Human	High in tumor-infiltrating Treg (CRC and NSCLC) vs different T and B cell subsets purified from non-tumoral tissues and PBMCs of healthy or neoplastic patients	p < 2.2 * 10–16 (Wilcoxon Mann Whitney test)	309	266	0.651907	0
High in JIA SF Treg vs adult blood Treg (Mijnheer et al., 2021)	2.70239	0	Mijnheer et al., Nat Commun, 2021	Disease	Human	High in JIA SF Treg vs adult blood Treg	padj < 0.05, Log2 FC > 1	507	426	0.624012	0
High in HCC Treg vs other cells (Zheng et al., 2017)	2.67819	0	Zheng et al., Cell, 2017	Disease	Human	High in tumor-infiltrating Treg (HCC) vs other CD4 T cells from tumors, adjacent normal tissues and blood ("cluster 8")	padj < 0.01, FC > 2	401	372	0.62481	0
High in human CRC Treg and mouse tumor Treg (Magnuson et al., 2018)	2.6683	0	Magnuson et al., PNAS, 2018	Disease	Human/mouse	High in final integrated tumor-infiltrating Treg signature across tumor types (human and mouse)	Integration of multiple lists (human CRC Treg vs colon Treg, and mouse tumor-infiltrating Treg (B16, MC38, CT26) vs spleen Treg)	108	104	0.717512	0
High in "cluster 9" Treg (mostly tumor-infiltrating, but also tissue-derived) from NSCLC patients (Guo et al., 2018)	2.66741	0	Guo et al., Nat Med, 2018	Disease	Human	High in Treg from "cluster 9" (mostly tumor-infiltrating, but also tissue-derived) in analysis on NSCLC, adjacent normal tissue and blood	See Methods section in the article by Guo et al., Nat Med, 2018	505	469	0.610415	0
High in breast tumor Treg vs breast tumor Tconv and blood Treg (Plitas et al., 2016)	2.64495	0	Plitas et al., Immunity, 2016	Disease	Human	High in breast tumor Treg vs breast tumor Tconv, and high in breast tumor Treg vs blood Treg (shared genes)	FDR < 0.05 for both	423	283	0.625622	0
High in NSCLC CCR8+ICOS+ Treg vs CCR8–ICOS– Treg (Alvisi et al., 2020)	2.63509	0	Alvisi et al., JCI, 2020	Disease	Human	High in CCR8+ICOS+ Treg vs CCR8–ICOS– Treg in NSCLC	FDR < 0.05, Log2 FC > 1	373	292	0.627684	0
High in breast tumor Treg vs breast Treg (Plitas et al., 2016)	2.62602	0	Plitas et al., Immunity, 2016	Disease	Human	High in breast tumor Treg vs normal breast parenchyma Treg	FDR < 0.05	107	76	0.744535	0
High in breast tumor Treg vs blood Treg (Plitas et al., 2016)	2.6212	0	Plitas et al., Immunity, 2016	Disease	Human	High in breast tumor Treg vs blood Treg	FDR < 0.05, Log2 FC > 3	642	172	0.660748	0
High in uterine Treg vs uterine Tconv and blood Treg (Wienke et al., 2020)	2.6172	0	Wienke et al., JCI Insight, 2020	Health	Human	High in uterine Treg vs blood Treg, and high in uterine Treg vs uterine Tconv (shared genes)	padj < 0.05, Log2 FC > 0.5	236	192	0.651315	0
High in colon CD45RO+ Treg vs blood CD45RO+ Treg (Niedzielska et al., 2018)	2.61565	0	Niedzielska et al., Oncotarget, 2018	Health	Human	High in colon CD45RO+ Treg vs blood CD45RO+ Treg	FDR < 0.05, Log2 FC > 2	503	248	0.636862	0
High in JIA SF Treg vs child blood Treg (Mijnheer et al., 2021)	2.59372	0	Mijnheer et al., Nat Commun, 2021	Disease	Human	High in JIA SF Treg vs child blood Treg	padj < 0.05, Log2 FC > 2	511	405	0.60112	0
High in JIA SF Treg vs inactive JIA blood Treg (Mijnheer et al., 2021)	2.5356	0	Mijnheer et al., Nat Commun, 2021	Disease	Human	High in JIA SF Treg vs inactive JIA blood Treg	padj < 0.05, Log2 FC > 1	927	783	0.566432	0
High in skin Treg vs blood CD45RO+ Treg (Delacher et al., 2021)	2.50089	0	Delacher et al., Immunity, 2021	Health	Human	High in skin Treg vs blood CD45RO+ Treg	padj < 0.05, Log2 FC > 2	2261	567	0.569152	0
High in JIA SF Treg vs active JIA blood Treg (Mijnheer et al., 2021)	2.4817	0	Mijnheer et al., Nat Commun, 2021	Disease	Human	High in JIA SF Treg vs active JIA blood Treg	padj < 0.05, Log2 FC > 1	525	445	0.569787	0
High in "non-lymphoid tissue-like (NLT) cluster" among colon Treg (Miragaia et al., 2019)	2.4512	0	Miragaia et al., Immunity, 2019	Health	Mouse	High in "non-lymphoid tissue-like cluster" among colon Treg	padj < 0.05, Log2 FC > 0.25 (Wilcoxon test)	109	95	0.668192	0
High in fat Treg vs blood CD45RO+ Treg (Delacher et al., 2021)	2.40285	0	Delacher et al., Immunity, 2021	Health	Human	High in fat Treg vs blood CD45RO+ Treg	padj < 0.05, Log2 FC > 2	4790	977	0.531988	0
High in ICC Treg vs adjacent non-tumoral tissue Treg (Alvisi et al., 2022)	2.37069	0	Alvisi et al., J Hepatol, 2022	Disease	Human	High in ICC Treg vs adjacent non-tumoral tissue Treg	padj < 0.05 (Wilcoxon test)	142	136	0.615487	0
High in visceral adipose tissue Treg vs spleen Treg (DiSpirito et al., 2018)	2.34483	0	DiSpirito et al., Sci Immunol, 2018	Health	Mouse	High in visceral adipose tissue Treg vs spleen Treg	p < 0.05, FC > 2	622	459	0.54192	0
High in colon Treg vs skin, lymph node and spleen CD4 T cells (Miragaia et al., 2019)	2.32002	0	Miragaia et al., Immunity, 2019	Health	Mouse	High in colon Treg vs skin, lymph node and spleen CD4 T cells	FindClusters function (Seurat), resolution 0.2	539	502	0.532229	0
High in lung and/or colon Treg vs tissue Tconv and blood Treg (Niedzielska et al., 2018)	2.3189	0	Niedzielska et al., Oncotarget, 2018	Health	Human	High in lung and/or colon Treg specifically (for each tissue, high in tissue Treg vs tissue Tconv, and high in tissue Treg vs blood Treg)	FDR < 0.05, Log2 FC > 2	146	62	0.659891	0
High in melanoma Treg vs melanoma CD4 and CD8 T cells (Tirosh et al., 2016)	2.26883	0	Tirosh et al., Science, 2016	Disease	Human	High in melanoma Treg vs melanoma CD4 and CD8 T cells	p < 0.01 and FC > 2 in Tregs compared to other CD4 T cells (CD8 T cells not used for cutoff, but Tregs preferentially express these genes)	244	236	0.55359	0
High in colon Treg vs spleen Treg (DiSpirito et al., 2018)	2.24849	0	DiSpirito et al., Sci Immunol, 2018	Health	Mouse	High in colon Treg vs spleen Treg	p < 0.05, FC > 2	541	369	0.523328	0
High in AS SF Treg vs blood Treg (Simone et al., 2021)	2.23611	0	Simone et al., Commun Biol, 2021	Disease	Human	High in AS SF CD45RA– Treg vs blood CD45RA– Treg	padj < 0.05, Log2 FC > 0.1 (Wilcoxon test)	353	346	0.525002	0
High in "non-lymphoid tissue-like (NLT) Treg cluster" among skin Treg and Tconv (Miragaia et al., 2019)	2.22881	0	Miragaia et al., Immunity, 2019	Health	Mouse	High in "non-lymphoid tissue-like Treg cluster" among skin Treg and Tconv	padj < 0.05, Log2 FC > 0.25 (Wilcoxon test)	102	84	0.617488	0
High in JIA SF Treg vs child blood Treg (Mijnheer et al., 2021)	2.15687	0	Mijnheer et al., Nat Commun, 2021	Disease	Human	High in JIA SF Treg vs child blood Treg	padj < 0.05, Log2 FC > 1	1716	1431	0.472059	0
High in muscle Treg vs spleen Treg (DiSpirito et al., 2018)	2.05872	0	DiSpirito et al., Sci Immunol, 2018	Health	Mouse	High in muscle Treg vs spleen Treg	p < 0.05, FC > 2	262	220	0.506474	0
High in pan-tissue Treg vs spleen Treg (DiSpirito et al., 2018)	1.99864	0	DiSpirito et al., Sci Immunol, 2018	Health	Mouse	High in pan-tissue (colon, muscle and visceral adipose tissue) Treg vs spleen Treg	p < 0.05, FC > 2	96	74	0.566958	0
Low in visceral adipose tissue Treg vs spleen Treg (DiSpirito et al., 2018)	1.70914	0.000753648	DiSpirito et al., Sci Immunol, 2018	Health	Mouse	Low in visceral adipose tissue Treg vs spleen Treg	p < 0.05, FC < 0.5	284	216	0.41866	0
High in "suppressive cluster" among colon Treg (Miragaia et al., 2019)	1.35355	0.0282021	Miragaia et al., Immunity, 2019	Health	Mouse	High in "suppressive cluster" among colon Treg	padj < 0.05, Log2 FC > 0.25 (Wilcoxon test)	94	80	0.37244	0.0730337
Low in JIA SF Treg vs child blood Treg (Mijnheer et al., 2021)	1.22222	0.0944734	Mijnheer et al., Nat Commun, 2021	Disease	Human	Low in JIA SF Treg vs child blood Treg	padj < 0.05, Log2 FC < -2	409	279	0.291396	0.0860215
Low in NSCLC CCR8+ICOS+ Treg vs CCR8–ICOS– Treg (Alvisi et al., 2020)	1.1658	0.150001	Alvisi et al., JCI, 2020	Disease	Human	Low in CCR8+ICOS+ Treg vs CCR8–ICOS– Treg in NSCLC	FDR < 0.05, Log2 FC < -1	758	593	0.263331	0.0837867
Low in colon Treg vs spleen Treg (DiSpirito et al., 2018)	1.0359	0.379812	DiSpirito et al., Sci Immunol, 2018	Health	Mouse	Low in colon Treg vs spleen Treg	p < 0.05, FC < 0.5	315	263	0.247613	0.385902
Summary of gene set	NES	FDR	Publication	Category	Organism	Comparison	Analysis cutoff	Original size of gene set	Gene set size after restriction to dataset	ES	Nominal p-value
High in "cluster 8" Treg (mostly blood-derived) from NSCLC patients (Guo et al., 2018)	-2.99834	0	Guo et al., Nat Med, 2018	Disease	Human	High in Treg from "cluster 8" (mostly blood-derived) in analysis on NSCLC, adjacent normal tissue and blood	See Methods section in the article by Guo et al., Nat Med, 2018	189	175	-0.640076	0
Low in skin Treg vs blood CD45RO+ Treg (Delacher et al., 2021)	-2.29076	0	Delacher et al., Immunity, 2021	Health	Human	Low in skin Treg vs blood CD45RO+ Treg	padj < 0.05, Log2 FC < -2	347	120	-0.520905	0
Low in fat Treg vs blood CD45RO+ Treg (Delacher et al., 2021)	-1.93776	0	Delacher et al., Immunity, 2021	Health	Human	Low in fat Treg vs blood CD45RO+ Treg	padj < 0.05, Log2 FC < -2	500	171	-0.421711	0
Low in breast tumor Treg vs breast tumor Tconv and blood Treg (Plitas et al., 2016)	-1.84296	0.00053125	Plitas et al., Immunity, 2016	Disease	Human	Low in breast tumor Treg vs breast tumor Tconv, and low in breast tumor Treg vs blood Treg (shared genes)	FDR < 0.05 for both	235	156	-0.408271	0
Low in JIA SF Treg vs inactive JIA blood Treg (Mijnheer et al., 2021)	-1.77149	0.00104318	Mijnheer et al., Nat Commun, 2021	Disease	Human	Low in JIA SF Treg vs inactive JIA blood Treg	padj < 0.05, Log2 FC < -1	1328	836	-0.330413	0
Low in JIA SF Treg vs adult blood Treg (Mijnheer et al., 2021)	-1.75886	0.00112689	Mijnheer et al., Nat Commun, 2021	Disease	Human	Low in JIA SF Treg vs adult blood Treg	padj < 0.05, Log2 FC < -1	582	366	-0.347	0
Low in AS SF Treg vs blood Treg (Simone et al., 2021)	-1.60561	0.00760046	Simone et al., Commun Biol, 2021	Disease	Human	Low in AS SF CD45RA– Treg vs blood CD45RA– Treg	padj < 0.05, Log2 FC < -0.1 (Wilcoxon test)	48	42	-0.448376	0.00514139
Low in breast tumor Treg vs blood Treg (Plitas et al., 2016)	-1.59717	0.00680219	Plitas et al., Immunity, 2016	Disease	Human	Low in breast tumor Treg vs blood Treg	FDR < 0.05, Log2 FC < -3	521	58	-0.415001	0.00914634
Low in JIA SF Treg vs active JIA blood Treg (Mijnheer et al., 2021)	-1.56871	0.00777914	Mijnheer et al., Nat Commun, 2021	Disease	Human	Low in JIA SF Treg vs active JIA blood Treg	padj < 0.05, Log2 FC < -1	852	486	-0.304021	0
Low in JIA SF Treg vs child blood Treg (Mijnheer et al., 2021)	-1.47109	0.0161935	Mijnheer et al., Nat Commun, 2021	Disease	Human	Low in JIA SF Treg vs child blood Treg	padj < 0.05, Log2 FC < -1	1487	1055	-0.270601	0
Low in CRC Treg vs colon Treg (Magnuson et al., 2018)	-1.45354	0.0183059	Magnuson et al., PNAS, 2018	Disease	Human	Low in CRC Treg vs colon Treg	Mean FC < 0.5 and p < 0.02, or FC < 0.25 in at least two patients	73	62	-0.380385	0.0239521
Low in muscle Treg vs spleen Treg (DiSpirito et al., 2018)	-1.31519	0.0488173	DiSpirito et al., Sci Immunol, 2018	Health	Mouse	Low in muscle Treg vs spleen Treg	p < 0.05, FC < 0.5	157	111	-0.303019	0.0489511
High in "lymphoid tissue-like cluster" among colon Treg (Miragaia et al., 2019)	-1.19793	0.128379	Miragaia et al., Immunity, 2019	Health	Mouse	High in "lymphoid tissue-like cluster" among colon Treg	padj < 0.05, Log2 FC > 0.25 (Wilcoxon test)	190	172	-0.262096	0.0758294
Low in ICC Treg vs adjacent non-tumoral tissue Treg (Alvisi et al., 2022)	-1.18358	0.131606	Alvisi et al., J Hepatol, 2022	Disease	Human	Low in ICC Treg vs adjacent non-tumoral tissue Treg	padj < 0.05 (Wilcoxon test)	58	47	-0.32151	0.176796
Low in pan-tissue Treg vs spleen Treg (DiSpirito et al., 2018)	-1.16453	0.148632	DiSpirito et al., Sci Immunol, 2018	Health	Mouse	Low in pan-tissue (colon, muscle and visceral adipose tissue) Treg vs spleen Treg	p < 0.05, FC < 0.5	53	38	-0.33323	0.230986
Low in breast tumor Treg vs breast Treg (Plitas et al., 2016)	-1.12437	0.189879	Plitas et al., Immunity, 2016	Disease	Human	Low in breast tumor Treg vs normal breast parenchyma Treg	FDR < 0.05	88	26	-0.346395	0.290323
Low in colon Treg vs skin, lymph node and spleen CD4 T cells (Miragaia et al., 2019)	-1.07823	0.253821	Miragaia et al., Immunity, 2019	Health	Mouse	Low in colon Treg vs skin, lymph node and spleen CD4 T cells	FindClusters function (Seurat), resolution 0.2	366	337	-0.220256	0.211538
Abbreviations
AS: ankylosing spondylitis
CRC: colorectal cancer
ES: enrichment score
FC: fold change
FDR: false discovery rate
ICC: intrahepatic cholangiocarcinoma
JIA: juvenile idiopathic arthritis
NES: normalized enrichment score
NSCLC: non-small cell lung cancer
padj: adjusted p-value
SF: synovial fluid
