# Supplementary material for: Tregs from human blood differentiate into nonlymphoid tissue–resident effector cells upon TNFR2 costimulation
Source: JCI Insight. 2024 Jan 30;9(5):e172942. doi: 10.1172/jci.insight.172942 (PMC10972588; doi:10.1172/jci.insight.172942)
Supplement: Supplemental table 3 [file jciinsight-9-172942-s152.xlsx]

## Sheet: Combined gene signatures
Supplemental Table 3. Combined healthy and diseased NLT and LT Treg cell signatures and corresponding GSEA leading edges.
Combined healthy NLT Treg signature (enriched in TNFR2-costimulated tTreg)			List of leading edge genes		Combined healthy LT Treg signature (enriched in CD28-costimulated tTreg)			List of leading edge genes		High in diseased NLT Treg signature (enriched in TNFR2-costimulated tTreg)			List of leading edge genes		Low in diseased NLT Treg signature (enriched in CD28-costimulated tTreg)			List of leading edge genes
Gene	Occurrences (out of 9 gene sets)	Is the gene in the leading edge?	Gene		Gene	Occurrences (out of 5 gene sets)	Is the gene in the leading edge?	Gene		Gene	Occurrences (out of 12 gene sets)	Is the gene in the leading edge?	Gene		Gene	Occurrences (out of 7 gene sets)	Is the gene in the leading edge?	Gene
BHLHE40	7	Yes	CYP7B1		TCF7	5	No	CEACAM4		IL1R2	12	No	HLA-DQA1		TCF7	5	No	PLAC8
GEM	7	No	IL1RN		EVL	4	No	SLC14A1		TNFRSF4	12	Yes	CHRNA6		TRAT1	5	Yes	ALS2CL
ID2	7	No	CTTNBP2NL		GIMAP4	4	Yes	LINC01934		TNFRSF18	11	Yes	IL1RN		CCR7	4	No	VSIG1
IL10	7	No	NR4A3		LEF1	4	Yes	MHENCR		BATF	10	Yes	CTTNBP2NL		GIMAP7	4	Yes	ITGA6
AREG	6	No	IL13		RASGRP2	4	Yes	CCR2		CCR8	10	Yes	CCR8		KLF3	4	Yes	ACSL6
BATF	6	Yes	CCR8		SELL	4	No	LINC00861		CTSC	10	No	TOX2		LDLRAP1	4	Yes	PI16
CCR1	6	No	NTRK2		BACH2	3	Yes	TSPAN32		FOXP3	10	Yes	GTSF1L		LEF1	4	No	LPAR6
CDKN1A	6	Yes	TNFRSF9		BCL2	3	Yes	AMIGO1		HSPA1A	10	Yes	IFI44L		MGAT4A	4	Yes	DUSP1
CLIC4	6	Yes	TMEM200A		CCR7	3	No	C16orf74		HTATIP2	10	Yes	CX3CR1		RASGRP2	4	Yes	ANXA1
ELL2	6	Yes	CLIC4		CD96	3	No	BACH2		ICOS	10	No	TNFRSF9		TC2N	4	No	LY9
GADD45B	6	No	CABLES1		DENND2D	3	Yes	TRAT1		IL2RA	10	Yes	NTNG2		TXK	4	No	LINC00861
GADD45G	6	Yes	EGR3		GIMAP5	3	No	LDLRAP1		LAYN	10	Yes	MAP1LC3A		TXNIP	4	Yes	AMIGO1
LAPTM4B	6	No	GADD45G		GIMAP7	3	Yes	MIAT		MAGEH1	10	No	ARNTL2		ABLIM1	3	Yes	GAL3ST4
LMNA	6	No	SLC41A2		GPR83	3	No	LINC00544		TIGIT	10	Yes	LRG1		ANXA1	3	Yes	AXIN2
MMP9	6	No	TP53I11		ID3	3	No	RASGRP2		ACP5	9	No	SDC4		C1orf162	3	No	BACH2
MYO1E	6	Yes	LRG1		LIMD2	3	No	ABLIM1		CD7	9	Yes	OAS3		CDC25B	3	Yes	MAN1C1
NAMPT	6	Yes	GZMB		MS4A4A	3	No	LINC01163		DUSP4	9	Yes	ENTPD1		CXCR5	3	No	APBA2
NFIL3	6	No	SDC4		MS4A4E	3	No	ST8SIA6		EBI3	9	No	BIRC3		DUSP1	3	Yes	TRAT1
NR4A1	6	Yes	EGR2		MS4A6A	3	No	PDK1		GCNT1	9	No	NFKBIA		EPHA1	3	Yes	ISYNA1
SDC4	6	Yes	NFKBIA		MS4A6E	3	No	KBTBD11		GLRX	9	No	RGS1		EPHA4	3	No	UBXN11
TNFRSF18	6	Yes	RGS1		NSG2	3	No	DNAI2		NAMPT	9	Yes	LAYN		FAM102A	3	No	EPHA1
ZEB2	6	No	TMEM178B		PRKCQ	3	No	ITGA4		PTTG1	9	No	IRAK2		FAM65B	3	No	LDLRAP1
CD83	5	Yes	LAYN		S1PR4	3	No	CHRM3-AS2		TNFRSF9	9	Yes	HLA-DPA1		FOXP1	3	No	RNASET2
CREM	5	Yes	CCL3		SMC4	3	No	TRBV29-1		VDR	9	Yes	NFKB2		GIMAP4	3	Yes	RASGRP2
CSRNP1	5	No	NFKB2		ST8SIA6	3	Yes	GIMAP7		BST2	8	Yes	CD82		KCNA3	3	No	OVGP1
CXCR6	5	Yes	FZD7		TNFAIP8L2	3	No	IGSF9B		CREB3L2	8	Yes	HLA-DRA		KLF2	3	Yes	ABLIM1
DDIT4	5	No	SGK1		TRAF3IP3	3	Yes	RPL5		CSF1	8	Yes	AKAP5		LPAR6	3	Yes	SERINC5
DUSP5	5	No	NBL1		TXK	3	No	RPS24		ENTPD1	8	Yes	TNFRSF4		LY9	3	Yes	ANKS6
EGLN3	5	No	SECTM1		ABLIM1	2	Yes	DGKA		IFI6	8	Yes	ZBED2		MAL	3	No	BCL9L
EMP1	5	No	TNFRSF4		ABRA	2	No	CDC25B		IKZF4	8	Yes	IFI44		MBP	3	No	NR3C2
FGL2	5	No	ZBED2		AC004585.1	2	No	GIMAP1		ISG15	8	Yes	HLA-DRB5		PLAC8	3	Yes	PRKCQ-AS1
FOSL2	5	No	PTMS		AC005332.10	2	No	RPS3A		LAIR2	8	No	LMCD1		PLAG1	3	No	PLEKHB1
HILPDA	5	No	NCS1		AC005911.1	2	No	GIMAP4		MRPS6	8	No	HLA-DRB1		RNF214	3	No	SVIL
HSPB1	5	Yes	CPM		AC007608.3	2	No	LINC00243		NCF4	8	Yes	HLA-DPB1		S1PR1	3	No	SNHG1
IL1R2	5	No	TUBB6		AC008083.1	2	No	ARHGEF18		PHLDA1	8	Yes	PHLDA1		SERINC5	3	Yes	GIMAP7
IL1RL1	5	No	TNFAIP3		AC008083.4	2	No	RPS8		RHOC	8	Yes	STAT1		ACSL6	2	Yes	MAP3K1
IL1RN	5	Yes	PHLDA1		AC008878.3	2	No	RPS17		SDC4	8	Yes	COL9A2		AES	2	No	RPL5
LAG3	5	Yes	COL9A2		AC008937.2	2	No	ITGB7		SH2D2A	8	Yes	ASB2		ALOX5AP	2	No	PCSK5
LRRC32	5	Yes	ASB2		AC010260.1	2	No	BCL2		SPATS2L	8	Yes	ETV7		ALS2CL	2	Yes	IQGAP2
LYN	5	No	IGFBP4		AC010900.1	2	No	EEF1B2		TNFRSF1B	8	No	TNIP3		AMIGO1	2	Yes	CDC25B
METRNL	5	No	ETS2		AC011466.1	2	No	RPL10A		TYMP	8	Yes	SYT11		ANK3	2	No	GIMAP1
MYADM	5	No	TNIP3		AC011997.1	2	No	RPL32		APOBEC3C	7	No	CD83		ANKRD55	2	No	CA5B
NAMPTP1	5	Yes	SRC		AC012020.1	2	No	RPL13		BCL2L1	7	No	CD74		ANKS6	2	Yes	RPS3A
NDFIP2	5	Yes	FES		AC015921.1	2	No	DENND2D		C3AR1	7	No	HLF		APBA2	2	Yes	TMEM63A
NFKBIA	5	Yes	CD276		AC018878.1	2	No	TRAF3IP3		CARD16	7	No	SGPP2		ARHGEF18	2	Yes	GIMAP4
NFKBID	5	No	CRLF2		AC020978.4	2	No	KLF2		CCND2	7	Yes	GK		AXIN2	2	Yes	RPS6
NR4A3	5	Yes	CAVIN3		AC022306.2	2	No	KLF3		CD58	7	Yes	CDKN1A		BACH2	2	Yes	ARHGEF18
PDCD1	5	No	CD83		AC022916.3	2	No	RPS16		CD74	7	Yes	CAPG		BCL9L	2	Yes	EIF4B
PDGFA	5	No	CD74		AC023825.1	2	No	RPS28		CD79B	7	No	MICAL2		CA5B	2	Yes	ITGB7
PER1	5	Yes	HLF		AC024060.1	2	No	RASA3		CD80	7	No	MX1		CAMK4	2	No	RPL3
PHLDA1	5	Yes	ZFHX3		AC073314.1	2	No	RPS7		COL9A2	7	Yes	FCRL3		CCDC66	2	Yes	CCDC66
RAPH1	5	No	IRF8		AC074386.1	2	No	RPS19		CRADD	7	No	MYO1E		CCND3	2	No	EEF1B2
RCAN2	5	No	SMOX		AC078777.1	2	No	RPL36A		CREM	7	Yes	CCND2		CCR10	2	No	RPL13
RGS16	5	No	ZNF469		AC091564.1	2	No	RPL35A		CTLA4	7	No	TYMP		CD55	2	No	KLF2
RGS2	5	No	DGAT2		AC092431.2	2	No	RPL8		CTTNBP2NL	7	Yes	OAS1		CD69	2	No	KLF3
SERPINB6	5	No	CDKN1A		AC093157.2	2	No	RPS18		CXCR3	7	No	CD70		CDC14B	2	No	MGAT4A
SIK1	5	No	CD9		AC095057.3	2	No	FAM78A		CXCR6	7	Yes	OASL		CDK5R1	2	No	RPL36A
SLCO4A1	5	No	TP53INP2		AC096558.1	2	No	LEF1		DNPH1	7	Yes	HIVEP3		CEP70	2	No	SESN1
SNX9	5	Yes	RASSF4		AC103858.1	2	No			EPSTI1	7	Yes	GBP4		EEF1B2	2	Yes	TXNIP
SOCS2	5	No	RND1		AC116158.2	2	No			ETV7	7	Yes	P2RY10		EIF4B	2	Yes	RPL30
SOCS3	5	No	LRRC32		AC119396.1	2	No			FKBP1A	7	No	PMAIP1		FAM153A	2	No	RBL2
TNFRSF13B	5	No	MYO1E		AC124312.5	2	No			GBP2	7	No	PDE4A		FAM174B	2	No
TNFRSF4	5	Yes	ITGA1		AC130448.2	2	No			HLA-DMA	7	Yes	TNFRSF8		FAM19A2	2	No
TNFRSF8	5	Yes	TYMP		AC138965.3	2	No			HLA-DPA1	7	Yes	IFI6		FKBP11	2	No
TNFRSF9	5	Yes	NINL		AC239868.1	2	No			HLA-DRB1	7	Yes	ADPRH		FKBP5	2	No
TNS3	5	No	CYFIP1		AC242376.2	2	No			IL12RB2	7	Yes	HS3ST3B1		FOS	2	No
TSPAN13	5	No	HSPA2		AC243960.7	2	No			IL21R	7	No	SH2D2A		FOSB	2	No
ABCB1	4	No	CD109		ACTN1	2	No			IL2RB	7	Yes	SQSTM1		GAL3ST4	2	Yes
ARL4A	4	No	ELL2		ADAM1A	2	No			LAPTM4B	7	No	EPSTI1		GIMAP1	2	Yes
ASS1	4	No	LAG3		AJ003147.3	2	No			LGALS1	7	Yes	ZNRF1		GIMAP5	2	No
ATF3	4	No	PSEN2		AL031009.1	2	No			OAS1	7	Yes	RHOC		GPA33	2	No
ATP8B4	4	No	ELL2P1		AL137025.1	2	No			PARK7	7	Yes	UEVLD		GZMK	2	No
C2CD4B	4	No	GZMH		AL159972.1	2	No			PMAIP1	7	Yes	CREM		HIVEP2	2	No
CABLES1	4	Yes	SEMA4A		AL355390.1	2	No			PRDX3	7	Yes	GATA3		ICAM2	2	No
CAMK2N1	4	No	TNFRSF8		AL355488.2	2	No			SAMSN1	7	No	IRF5		IFITM1	2	No
CCL20	4	No	HES1		AL356218.2	2	No			SAT1	7	No	TAP1		INADL	2	No
CCR8	4	Yes	EPAS1		AL356750.1	2	No			TNFRSF8	7	Yes	TANK		IQGAP2	2	Yes
CD9	4	Yes	ZNRF1		AL365361.1	2	No			TPI1	7	No	NINJ1		ISYNA1	2	Yes
CLCF1	4	No	RHOC		AL512306.1	2	No			TPP1	7	No	TSPAN5		ITGA6	2	Yes
COL5A1	4	No	HIVEP1		AL513523.2	2	No			TRAF3	7	Yes	SEC11C		ITGB7	2	Yes
CPM	4	Yes	CREM		AMIGO1	2	Yes			UGP2	7	No	CSF1		JUN	2	No
CRIM1	4	No	DLG5		ANKRD55	2	No			ZBED2	7	Yes	NR4A1		JUNB	2	No
CTSL	4	No	NINJ1		AP000904.1	2	No			APOBEC3G	6	Yes	PTGIR		KLRB1	2	No
DUSP10	4	Yes	ICAM1		AP000977.1	2	No			ATP1B1	6	No	GBP5		KLRG1	2	No
DYRK3	4	No	NR4A1		AP002365.1	2	No			CACYBP	6	Yes	LTA		LINC00861	2	Yes
EGR3	4	Yes	MAP3K8		ARHGAP15	2	No			CADM1	6	No	DUSP4		LITAF	2	No
EPAS1	4	Yes	KCNK5		ARHGEF18	2	Yes			CALM3	6	Yes	TRAF3		LMO7	2	No
ETS2	4	Yes	LTA		ASAP1	2	No			CD177	6	No	CXCR6		MAN1C1	2	Yes
FCGR2A	4	No	DUSP4		BACE1-AS	2	No			CEACAM1	6	No	TNIP1		MAP3K1	2	Yes
FILIP1L	4	No	PLXNB2		BHLHB9P1	2	No			CLIC1	6	Yes	TFRC		MAP3K3	2	No
FLT1	4	No	SPRED2		BIN2	2	No			CORO1B	6	No	LGALS1		MBOAT4	2	No
FOSB	4	No	CXCR6		BNIP3P27	2	No			CSF2RB	6	No	LMAN1		MDS2	2	No
FOSL1	4	No	LGALS1		BOLL	2	No			CST7	6	No	ISG15		MS4A1	2	No
FURIN	4	Yes	SOCS1		BTF3P12	2	No			DPYSL2	6	Yes	CREB3L2		MT-ND4	2	No
GFOD1	4	No	IER5		BTG2	2	No			DUSP16	6	No	INPP1		NAP1L2	2	No
GLRX	4	No	GPR55		C12orf42	2	No			ENO1	6	No	CLNK		NOP53	2	No
GZMH	4	Yes	HBEGF		C16orf74	2	Yes			ERI1	6	Yes	RHBDD2		NR3C2	2	Yes
HBEGF	4	Yes	FRMD6		CACNA1I	2	No			FAM129A	6	No	SLC35F2		NR4A2	2	No
ICAM1	4	Yes	MB21D2		CBLL1	2	No			GBP5	6	Yes	IFI35		OBSCN	2	No
IER3	4	No	PPP1R16B		CCNL2P1	2	No			HAVCR2	6	No	ICA1		OVGP1	2	Yes
IER5	4	Yes	C18orf54		CCR2	2	Yes			HLA-DQA1	6	Yes	CD7		PAR-SN	2	No
IFRD1	4	No	FURIN		CCR3	2	No			HLA-DRB5	6	Yes	FURIN		PCSK5	2	Yes
IGFBP4	4	Yes	NR4A2		CCR9	2	No			IL32	6	Yes	CD58		PELI2	2	No
IL1A	4	No	BHLHE40		CD38	2	No			IQGAP1	6	No	RBKS		PI16	2	Yes
IL1R1	4	No	STX11		CD7	2	No			IRF5	6	Yes	GM2A		PIK3R1	2	No
IL1RL2	4	No	HSPA1A		CD9	2	No			LGALS3	6	No	CCNG2		PLEKHB1	2	Yes
IRF8	4	Yes	PIM3		CDC25B	2	Yes			MAPKAPK3	6	No	IL12RB2		PLK2	2	No
ITGA1	4	Yes	NDFIP2		CEACAM4	2	Yes			MAST4	6	Yes	IFI27L2		PLXDC1	2	No
ITPRIPL2	4	No	HSPB1		CENPK	2	No			NDFIP2	6	Yes	LTB		PPP2R5C	2	No
JUNB	4	Yes	SRGN		CHD3	2	No			OTUD5	6	No	HSPA1A		PRKCA	2	No
KCNH4	4	No	SNX9		CHRM3-AS2	2	Yes			PDE4A	6	Yes	FAS		PRKCQ-AS1	2	Yes
KCTD12	4	No	CXADR		CLDN20	2	No			PDIA6	6	Yes	RAB11FIP1		RBL2	2	Yes
KLF6	4	No	IL2RA		CLEC2D	2	No			PHTF2	6	No	PIM3		RNASET2	2	Yes
LAMC1	4	No	RORA		COX7A2L	2	No			PIM2	6	No	LRRC61		RNF125	2	No
LAYN	4	Yes	PLAUR		CPA5	2	No			PKM	6	No	TIGIT		RPL13	2	Yes
LGALS1	4	Yes	TNFRSF18		DEFB131E	2	No			PRDX5	6	No	NDFIP2		RPL3	2	Yes
LGMN	4	No	GLA		DGKA	2	Yes			PTP4A3	6	No	IL32		RPL30	2	Yes
MAF	4	No	TRIP10		DNAI2	2	Yes			PTPRJ	6	No	HSPB1		RPL36A	2	Yes
MAP3K8	4	Yes	SLC31A2		DTX1	2	No			RAB11FIP1	6	Yes	PARP9		RPL5	2	Yes
MFSD2A	4	No	NAMPT		E2F2	2	No			RHBDD2	6	Yes	ARHGEF12		RPLP2	2	No
MYO7A	4	No	BATF		EEF1B2	2	Yes			SIRPG	6	No	SRGN		RPS3A	2	Yes
NAB1	4	No	PER1		EEF1G	2	No			SLC16A1	6	No	PRDX1		RPS5	2	No
NCS1	4	Yes	DUSP10		FAM159A	2	No			SLC35F2	6	Yes	SNX9		RPS6	2	Yes
NFKB2	4	Yes	TUBB2A		FAM78A	2	Yes			SURF4	6	Yes	LYST		SDK2	2	No
NPNT	4	No	TSPYL2		FCMR	2	No			SYNGR2	6	Yes	METTL7A		SEMA4C	2	No
NTRK2	4	Yes	DNAJA1		FCRL3	2	No			TFRC	6	Yes	BST2		SESN1	2	Yes
PDK4	4	No	GPAT3		GCNT4	2	No			THADA	6	No	IL2RA		SESN3	2	No
PENK	4	No	NAMPTP1		GIMAP1	2	Yes			ACOT9	5	Yes	LAP3		SLC4A11	2	No
PMEPA1	4	No	CCR4		GIMAP2	2	No			ACSL4	5	Yes	ZBTB32		SMAD3	2	No
PSD	4	No	JUNB		GPA33	2	No			ACTN4	5	No	SPPL2A		SNHG1	2	Yes
PSEN2	4	Yes	TRAF1		GPR25	2	No			ADPRH	5	Yes	TNFRSF18		SNHG8	2	No
PTGFRN	4	No	IL2RB		GTF2I	2	No			AKIRIN2	5	No	SEC14L1		SORL1	2	No
PTMS	4	Yes	NEU1		GZMK	2	No			ANKRD10	5	Yes	RNF213		SPINT2	2	No
RAMP3	4	No	NFKB1		HIST1H1B	2	No			APLP2	5	Yes	SYNGR2		SSBP2	2	No
RASL11A	4	No	AHR		HIST1H1C	2	No			ARHGEF12	5	Yes	UBE2L6		SVIL	2	Yes
RGS1	4	Yes	CEBPB		HIST1H1E	2	No			BTG3	5	Yes	NAMPT		TMEM220	2	No
RHOB	4	No			HIST1H2AD	2	No			CASP1	5	No	BATF		TMEM63A	2	Yes
RHOC	4	Yes			HIST1H4L	2	No			CCR5	5	No	LEPROT		UBXN11	2	Yes
SECTM1	4	Yes			HIST2H2AB	2	No			CD2	5	No	BTG3		VSIG1	2	Yes
SERPINH1	4	No			HMGN1	2	No			CD27	5	No	MZB1		ZBTB10	2	No
SERTAD1	4	No			HNRNPA1P49	2	No			CD70	5	Yes	FLVCR2		ZFP36L2	2	No
SETBP1	4	No			IFNG-AS1	2	No			CDKN1A	5	Yes	F5		ZSWIM1	2	No
SGK1	4	Yes			IFT80	2	No			CLEC7A	5	No	RAP1A
SKIL	4	No			IGFBP4	2	No			COX5A	5	Yes	ANKRD10
SLC15A3	4	No			IGSF9B	2	Yes			CTNNA1	5	Yes	PTPN7
SOX4	4	No			IL24	2	No			CTNNB1	5	No	CORO1C
SPRED1	4	No			ITGA4	2	Yes			CTSA	5	No	INPP5F
SRGN	4	Yes			ITGB7	2	Yes			FAS	5	Yes	NCF4
STX11	4	Yes			ITM2A	2	No			FCRL3	5	Yes	VDR
TBC1D8	4	No			IZUMO1R	2	No			FLVCR2	5	Yes	SPATS2L
TNFAIP3	4	Yes			KBTBD11	2	Yes			FNDC3B	5	No	DPYSL2
TNFSF9	4	No			KLF2	2	Yes			GADD45A	5	No	CTNNA1
TP53INP2	4	Yes			KLF3	2	Yes			GALM	5	No	HLA-DMA
TRIP10	4	Yes			KRT18P5	2	No			GAPDH	5	No	TNIP2
TTBK1	4	No			LDLRAP1	2	Yes			GK	5	Yes	STAM
TUBB2A	4	Yes			LFNG	2	No			GTF3C6	5	No	TXN
VIM	4	No			LINC00243	2	Yes			HIVEP3	5	Yes	TRAF1
ZFP36	4	No			LINC00544	2	Yes			HSPB1	5	Yes	PCTP
ZNRF1	4	Yes			LINC00861	2	Yes			IGFLR1	5	No	NCOA3
AATK	3	No			LINC01163	2	Yes			IKZF2	5	Yes	ACOT9
AC017002.1	3	No			LINC01215	2	No			IL1R1	5	No	LPXN
ADAMTS5	3	No			LINC01336	2	No			INPP5F	5	Yes	EPHX2
ADGRG1	3	No			LINC01481	2	No			KAT2B	5	No	NFAT5
ADRA2B	3	No			LINC01727	2	No			KCNN4	5	No	VCP
ADRB2	3	No			LINC01934	2	Yes			LAP3	5	Yes	IL2RB
AHR	3	Yes			LINC02273	2	No			LDHA	5	No	FOXP3
ALDH1A1	3	No			LINC02312	2	No			LMCD1	5	Yes	SLC41A1
ALDH1A2	3	No			LTB	2	No			LTA	5	Yes	PRKAR1A
ANXA1	3	No			MAL	2	No			LYST	5	Yes	ABI2
APBB2	3	No			MALAT1_34	2	No			MAP2K3	5	Yes	PRDX3
APOE	3	No			MHENCR	2	Yes			METTL7A	5	Yes	HNRNPLL
ARC	3	No			MIAT	2	Yes			MICAL2	5	Yes	PAK2
ARHGEF28	3	No			MIAT_exon5_3	2	No			MX1	5	Yes	ZBTB38
ARL5A	3	No			MT-CYB	2	No			NOP10	5	Yes	HERPUD1
ARMCX2	3	No			MT-ND4	2	No			NUDT5	5	No	SUOX
ASB2	3	Yes			NMNAT1P1	2	No			PAM	5	No	IKZF4
ASTL	3	No			OR1X1P	2	No			PPM1G	5	No	APLP2
ATP9A	3	No			OR1X5P	2	No			PRKAR1A	5	Yes	SURF4
B3GAT1	3	No			OR2A1	2	No			PSMB3	5	No	APOBEC3G
BCL6	3	No			OR2A42	2	No			PSMB6	5	Yes	HAPLN3
C17orf107	3	No			P2RX5	2	No			RBPJ	5	No	POMP
C18orf54	3	Yes			P2RY8	2	No			RGS1	5	Yes	UBE2B
C2CD4A	3	No			PCNPP1	2	No			RTKN2	5	No	ERI1
CAMKV	3	No			PDE6C	2	No			S100A4	5	No	GRN
CAVIN3	3	Yes			PDK1	2	Yes			SDF4	5	No	IKZF2
CBARP	3	No			PDLIM1	2	No			SEC11C	5	Yes	MYL6
CCL3	3	Yes			PRKCB	2	No			SEC14L1	5	Yes	DNPH1
CCND1	3	No			PRR7-AS1	2	No			SLAMF1	5	No	FAM53B
CCR2	3	No			RAB37	2	No			SPOCK2	5	No	ACSL4
CCR4	3	Yes			RARRES3	2	No			SPPL2A	5	Yes	CACYBP
CD109	3	Yes			RASA3	2	Yes			SQSTM1	5	Yes	PELI1
CD14	3	No			RPL10	2	No			STAT1	5	Yes	ARPC1B
CD163	3	No			RPL10A	2	Yes			STAT3	5	Yes	CMTM6
CD177	3	No			RPL12	2	No			TANK	5	Yes	COX5A
CD276	3	Yes			RPL13	2	Yes			TBC1D4	5	No	ARL6IP5
CD44	3	No			RPL28	2	No			TBC1D8	5	No	CFLAR
CD74	3	Yes			RPL32	2	Yes			TMPRSS3	5	No	S100A6
CD86	3	No			RPL35	2	No			TNIP3	5	Yes	STMN1
CDC42EP4	3	No			RPL35A	2	Yes			TOX2	5	Yes	PARK7
CDKL2	3	No			RPL36A	2	Yes			TRAF1	5	Yes	CLIC1
CDKN1C	3	No			RPL5	2	Yes			TXN	5	Yes	HTATIP2
CEBPB	3	Yes			RPL7AP53	2	No			WSB1	5	No	PSMB6
CH25H	3	No			RPL8	2	Yes			ABI2	4	Yes	SMS
CHAC1	3	No			RPLP0	2	No			ACTA2	4	No	NOP10
CHN2	3	No			RPS11	2	No			ACTG2	4	No	SOD1
CHST15	3	No			RPS16	2	Yes			ADAT2	4	No	NAB1
CISH	3	No			RPS17	2	Yes			AKAP5	4	Yes	MAST4
CKB	3	No			RPS18	2	Yes			AKIP1	4	No	PDIA6
CLEC7A	3	No			RPS19	2	Yes			ARHGAP9	4	No	MAP2K3
COBLL1	3	No			RPS20	2	No			ARPC1B	4	Yes	CALM3
COL1A1	3	No			RPS24	2	Yes			ARPP19	4	No	STAT3
COL9A2	3	Yes			RPS25	2	No			ASB2	4	Yes	CDK6
CRIP1	3	No			RPS26	2	No			AURKA	4	No
CRIP2	3	No			RPS27A	2	No			BUB3	4	No
CRLF2	3	Yes			RPS28	2	Yes			CAPG	4	Yes
CRMP1	3	No			RPS29	2	No			CCL20	4	No
CST3	3	No			RPS3A	2	Yes			CD59	4	No
CTLA4	3	No			RPS7	2	Yes			CD63	4	No
CTTN	3	No			RPS8	2	Yes			CD82	4	Yes
CTTNBP2NL	3	Yes			RTP4	2	No			CD83	4	Yes
CXADR	3	Yes			RXFP4	2	No			CEP55	4	No
CXCL10	3	No			SATB1	2	No			CLNK	4	Yes
CYFIP1	3	Yes			SELPLG	2	No			CMTM6	4	Yes
CYP1B1	3	No			SERBP1P3	2	No			COMMD3	4	No
CYP7B1	3	Yes			SH2D1A	2	No			COX17	4	No
DAB2	3	No			SLC14A1	2	Yes			DFNB31	4	No
DAB2IP	3	No			SLC44A2	2	No			DLGAP5	4	No
DGAT2	3	Yes			SNRPCP2	2	No			DYNC1I2	4	No
DIRAS3	3	No			SORL1	2	No			EPHX2	4	Yes
DKK3	3	No			SSBP2	2	No			F5	4	Yes
DLG5	3	Yes			STAT1	2	No			FAM110A	4	No
DNAJA1	3	Yes			STK38	2	No			FAM53B	4	Yes
DUSP1	3	No			TAS2R3	2	No			FANK1	4	No
DUSP2	3	No			TPRKBP2	2	No			FRMD4B	4	No
DUSP4	3	Yes			TRAT1	2	Yes			GATA3	4	Yes
EBI3	3	No			TRAV36DV7	2	No			GBP4	4	Yes
EDNRB	3	No			TRBV29-1	2	Yes			GM2A	4	Yes
EEF1A2	3	No			TRIM5	2	No			GNG2	4	No
EFNB2	3	No			TSPAN32	2	Yes			GPX1	4	No
EGR2	3	Yes			U1_134	2	No			HAPLN3	4	Yes
EHD1	3	No			UBE2CP1	2	No			HERPUD1	4	Yes
ELL2P1	3	Yes			Z82188.2	2	No			HLA-DPB1	4	Yes
ENPP1	3	No			Z99774.1	2	No			HPRT1	4	No
EPB41L3	3	No			ZBP1	2	No			HSPA1B	4	No
EPS8	3	No			ZNF815P	2	No			ICA1	4	Yes
ERF	3	No								IL7	4	No
ERRFI1	3	No								JAKMIP1	4	No
ETV1	3	No								LAPTM4A	4	No
F13A1	3	No								LASP1	4	No
FABP5	3	No								LEPROT	4	Yes
FAM110A	3	No								LRG1	4	Yes
FAM222A	3	No								LRRC61	4	Yes
FAM78B	3	No								LY6E	4	No
FES	3	Yes								LY75	4	No
FOS	3	No								MAP1LC3A	4	Yes
FOXA1	3	No								MIR4435-2HG	4	No
FOXC1	3	No								MYL6	4	Yes
FOXJ1	3	No								MYL6B	4	No
FRMD4B	3	No								MYO5C	4	No
FRMD6	3	Yes								NDUFV2	4	No
FSCN1	3	No								NEDD9	4	No
FZD5	3	No								NINJ1	4	Yes
FZD7	3	Yes								NPTN	4	No
GADD45A	3	No								OAS3	4	Yes
GLA	3	Yes								OASL	4	Yes
GLUL	3	No								P2RY10	4	Yes
GOLIM4	3	No								PAIP2	4	No
GPAT3	3	Yes								PARD6G	4	No
GPC1	3	No								PARP9	4	Yes
GPNMB	3	No								PDGFA	4	No
GPR55	3	Yes								PELI1	4	Yes
GZMB	3	Yes								PGK1	4	No
HAVCR2	3	No								PRDX1	4	Yes
HES1	3	Yes								PRF1	4	No
HIVEP1	3	Yes								PRNP	4	No
HLF	3	Yes								PSAP	4	No
HSPA1A	3	Yes								RAB10	4	No
HSPA2	3	Yes								RAP1A	4	Yes
HTRA1	3	No								REXO2	4	No
ICOS	3	No								RPS27L	4	No
ID1	3	No								SERPINB9	4	No
IER5L	3	No								SERPINE2	4	No
IFNGR1	3	No								SNX9	4	Yes
IGSF3	3	No								SOD1	4	Yes
IL13	3	Yes								SOX4	4	No
IL17A	3	No								SRGN	4	Yes
IL1B	3	No								STAM	4	Yes
IL2RA	3	Yes								STARD7	4	No
IL2RB	3	Yes								STIP1	4	No
ITGAX	3	No								STK17B	4	No
ITGB8	3	No								SUMO2	4	No
JAG2	3	No								SUOX	4	Yes
JCHAIN	3	No								SYT11	4	Yes
JDP2	3	No								TMED9	4	No
JUN	3	No								TMEM173	4	No
JUND	3	No								TMPRSS6	4	No
KANK2	3	No								TNIP1	4	Yes
KCNK5	3	Yes								TNIP2	4	Yes
KDM6B	3	No								TNS3	4	No
KIAA1217	3	No								TPM4	4	No
KIAA1671	3	No								TSPAN5	4	Yes
KLF4	3	No								TUBB	4	No
LATS2	3	No								UXS1	4	No
LINC02195	3	No								VCP	4	Yes
LRG1	3	Yes								ZBTB38	4	Yes
LRP12	3	No								ACAA2	3	No
LTA	3	Yes								ADAM10	3	No
MACC1	3	No								AFTPH	3	No
MAFB	3	No								AGTRAP	3	No
MAFF	3	No								ARID5B	3	No
MAGI1	3	No								ARL6IP5	3	Yes
MAP1A	3	No								ARNTL2	3	Yes
MAP2K3	3	No								ATP13A3	3	No
MARCKS	3	No								ATP6V0A1	3	No
MB21D2	3	Yes								ATP6V1C2	3	No
MCAM	3	No								BIRC3	3	Yes
MED12L	3	No								C15orf53	3	No
MEIS3	3	No								C16orf87	3	No
MEX3B	3	No								C17orf96	3	No
MPEG1	3	No								CAPN2	3	No
MPZL1	3	No								CCNG2	3	Yes
MRC1	3	No								CCR1	3	No
MSRB3	3	No								CD79A	3	No
MTCL1	3	No								CDIP1	3	No
MYO1B	3	No								CDK6	3	Yes
MYRIP	3	No								CFLAR	3	Yes
NBL1	3	Yes								CHMP2A	3	No
NEB	3	No								CHRNA6	3	Yes
NEFM	3	No								CISD2	3	No
NEU1	3	Yes								CKLF	3	No
NFKB1	3	Yes								CNIH1	3	No
NGFR	3	No								COPZ1	3	No
NINJ1	3	Yes								CORO1C	3	Yes
NINL	3	Yes								CTSB	3	No
NR4A2	3	Yes								CUL9	3	No
NRARP	3	No								CX3CR1	3	Yes
NRIP1	3	No								CXCL13	3	No
NRP2	3	No								DIRAS3	3	No
NTSR1	3	No								DOK2	3	No
ODC1	3	No								FAM184A	3	No
PALLD	3	No								FANCL	3	No
PCDH1	3	No								FOS	3	No
PCYT1A	3	No								FOSL2	3	No
PDE4B	3	No								FUCA2	3	No
PDLIM1	3	No								FURIN	3	Yes
PELI1	3	No								GABARAP	3	No
PFKFB3	3	No								GCHFR	3	No
PHLDA2	3	No								GEM	3	No
PIM3	3	Yes								GNG5	3	No
PKIG	3	No								GOT2	3	No
PLAT	3	No								GPI	3	No
PLAUR	3	Yes								GRN	3	Yes
PLB1	3	No								GRSF1	3	No
PLIN2	3	No								GSTO1	3	No
PLK2	3	No								GTSF1L	3	Yes
PLS3	3	No								HADHB	3	No
PLXDC2	3	No								HLA-DRA	3	Yes
PLXNB2	3	Yes								HLF	3	Yes
PMP22	3	No								HNRNPLL	3	Yes
PODXL	3	No								HPGD	3	No
POU3F1	3	No								HS3ST3B1	3	Yes
PPARG	3	No								HSD17B10	3	No
PPP1R15A	3	No								IFI27L2	3	Yes
PPP1R16B	3	Yes								IFI35	3	Yes
PPP1R2P9	3	No								IFI44	3	Yes
PRDM1	3	No								IFI44L	3	Yes
PRLR	3	No								IL12RB1	3	No
PTK2	3	No								IL18R1	3	No
PTPN13	3	No								IL1RL1	3	No
PTPN14	3	No								IL1RN	3	Yes
PXDC1	3	No								IL21R-AS1	3	No
RAI2	3	No								IL4R	3	No
RAPGEF4	3	No								INPP1	3	Yes
RASD1	3	No								IRAK2	3	Yes
RASGEF1B	3	No								ISOC1	3	No
RASSF4	3	Yes								LIMA1	3	No
REL	3	No								LMAN1	3	Yes
RFX2	3	No								LPXN	3	Yes
RGCC	3	No								LSP1	3	No
RGS13	3	No								LTB	3	Yes
RND1	3	Yes								MAF	3	No
RNF144B	3	No								MAN1A2	3	No
RORA	3	Yes								MGST2	3	No
RRAD	3	No								MT2A	3	No
S100A4	3	No								MVP	3	No
SAMSN1	3	No								MYO1E	3	Yes
SDF4	3	No								MZB1	3	Yes
SEMA4A	3	Yes								NAB1	3	Yes
SEMA7A	3	No								NCOA3	3	Yes
SERPING1	3	No								NCR3	3	No
SGIP1	3	No								NFAT5	3	Yes
SGMS2	3	No								NFKB2	3	Yes
SH3PXD2B	3	No								NFKBIA	3	Yes
SIGLEC17P	3	No								NR4A1	3	Yes
SLC1A5	3	No								NSF	3	No
SLC25A19	3	No								NTNG2	3	Yes
SLC31A2	3	Yes								PAK2	3	Yes
SLC41A2	3	Yes								PAQR4	3	No
SLC7A5	3	No								PCTP	3	Yes
SLCO2B1	3	No								PDCD1	3	No
SMCO4	3	No								PFKFB3	3	No
SMOX	3	Yes								PGAM1	3	No
SNAI1	3	No								PGM2	3	No
SOCS1	3	Yes								PHACTR2	3	No
SPAG4	3	No								PHPT1	3	No
SPHK1	3	No								PIM3	3	Yes
SPINT1	3	No								PLP2	3	No
SPIRE1	3	No								PMCH	3	No
SPON1	3	No								POMP	3	Yes
SPRED2	3	Yes								PRDM1	3	No
SPRY1	3	No								PRKCDBP	3	No
SRC	3	Yes								PSMA5	3	No
STAT3	3	No								PSMB1	3	No
STAT4	3	No								PSMD8	3	No
TBC1D16	3	No								PTGIR	3	Yes
TBC1D27	3	No								PTPN1	3	No
TCF4	3	No								PTPN22	3	No
TCN2	3	No								PTPN7	3	Yes
THBS1	3	No								RAB33A	3	No
TIMP2	3	No								RAC2	3	No
TMEM176A	3	No								RBBP8	3	No
TMEM176B	3	No								RBKS	3	Yes
TMEM178B	3	Yes								RHOG	3	No
TMEM200A	3	Yes								RNF213	3	Yes
TNF	3	No								S100A11	3	No
TNFRSF12A	3	No								S100A6	3	Yes
TNFRSF1B	3	No								SEPT3	3	No
TNIP3	3	Yes								SFT2D1	3	No
TP53I11	3	Yes								SGPP2	3	Yes
TRAF1	3	Yes								SH3BGRL	3	No
TRPS1	3	No								SH3RF2	3	No
TSPYL2	3	Yes								SKAP2	3	No
TUBB4B	3	No								SLA	3	No
TUBB6	3	Yes								SLC41A1	3	Yes
TWIST1	3	No								SLC5A3	3	No
TYMP	3	Yes								SMS	3	Yes
UAP1	3	No								SNX5	3	No
UBE2S	3	No								SSH1	3	No
VAV2	3	No								STAMBPL1	3	No
VDR	3	No								STMN1	3	Yes
VLDLR	3	No								SUB1	3	No
WLS	3	No								TAP1	3	Yes
XIRP1	3	No								TDRD3	3	No
YBX3	3	No								TET2	3	No
ZBED2	3	Yes								TMEM154	3	No
ZBTB32	3	No								TPMT	3	No
ZBTB47	3	No								TSPAN13	3	No
ZC3H12C	3	No								TTBK1	3	No
ZFHX3	3	Yes								TXNDC17	3	No
ZNF282	3	No								UBE2B	3	Yes
ZNF331	3	No								UBE2L6	3	Yes
ZNF469	3	Yes								UCP2	3	No
										UEVLD	3	Yes
										VDAC1	3	No
										VWA5A	3	No
										WDR1	3	No
										XKRX	3	No
										ZBTB32	3	Yes
										ZNF282	3	No
										ZNRF1	3	Yes
										ZWINT	3	No
