# Supplementary material for: Tregs from human blood differentiate into nonlymphoid tissue–resident effector cells upon TNFR2 costimulation
Source: JCI Insight. 2024 Jan 30;9(5):e172942. doi: 10.1172/jci.insight.172942 (PMC10972588; doi:10.1172/jci.insight.172942)
Supplement: Supporting data values [file jciinsight-9-172942-s155.xlsx]

## Sheet: Fig. 1B
CD28		TNFR2
Tconv	tTreg	Tconv	tTreg
56	13.3	30	17.78
21.27	6.23	2.91	12
48	17.8	16.25	16.1
35.56	25	16.67	15
38.89	23.33	16.67	13.3333
21	15.83	6.42	17.5
40	33	14	19
51.69	17.98	11.4	10.8
29.63	15.71	8	18

## Sheet: Fig. 1C
CD28	TNFR2
1.29	0.8
1.42	0.82
1.39	0.89
2.21	1.11
2.44	0.97
1.64	1.51
0.99	0.5
0.43	0.32
2.56	1.64
2.46	1.64
1.29	1
1.42	0.76
1.54	0.88
1.45	0.67
1.09	0.73

## Sheet: Fig. 1D
FOXP3			Helios			Eos
CD28	TNFR2		CD28	TNFR2		CD28	TNFR2
3292	5193		2503	2929		4067	6845
3575	6754		2024	3057		3445	5367
9982	16956		2280	2278		2511	3897
6142	7924		2274	2062		2119	3287
8267	13438		2390	3330		2399	3703
6813	9728		3037	3036		2934	4932
4997	8141		1519	1403		2211	3639
8134	12187		1660	1273
7089	12208		2018	2245
9753	14856		1696	1641
11679	17093		1821	2126
8819	12166		1760	1709
9728	17443		3684	4243
12118	19237		2075	1810
7369	12650		1461	2191
6406	9044		1119	1219
5794	9248		1034	970
5639	7899		864	659

## Sheet: Fig. 2A
OX40			FAS			4-1BB			GITR
CD28	TNFR2		CD28	TNFR2		CD28	TNFR2		CD28	TNFR2
268	1795		11274	19060		584	996		961	3666
230	1458		8455	15038		220	658		777	2104
456	2394		10742	18723		134	282		958	3007
470	3067		11117	27956		296	552		715	2027
313	1538		5943	9381		151	271		804	2256
415	2421		12277	19914		181	444		880	2680
488	3392		12967	22104		217	614		822	2223

## Sheet: Fig. 2B
HLA-DR+ (%)			HLA-DR (MFI in HLA-DR+)
CD28	TNFR2		CD28	TNFR2
6.93	49.7		2152	5750
9.27	30.8		1922	5732
15.9	42.1		4138	8129
15	56.6		3393	12287
18.7	34.6		4384	7080
9.27	10.6		3935	6808
22.6	29.3		5261	9392
42.9	45.6		4716	10004
11.6	14.1		2919	4887
37	38.7		6216	11656
37.4	53.1		6569	13206

## Sheet: Fig. 2D
TIGIT			PD-L2			Total CTLA-4			LRRC32 (GARP)
CD28	TNFR2		CD28	TNFR2		CD28	TNFR2		CD28	TNFR2
1411	2987		536	1293		2911	3429		1857	3233
1914	3200		396	862		3168	4402		2071	3456
2393	3778		506	1055		3260	4046		1513	2420
2147	3438		550	913		3263	3719		1371	1964
2247	4023		463	884		5431	5142		1558	3197
2552	3985		435	653		4495	4965
2295	3874		446	970		2644	2756
						5508	5420
						1501	1936
						4416	4352
						4546	4210
						4018	3524
						5054	5583
						3783	4199

## Sheet: Fig. 2E
CD39+ (%)			CD39 (MFI in CD39+)			CD26
CD28	TNFR2		CD28	TNFR2		CD28	TNFR2
12.4	33.7		1608	2686		1191	1010
12	38.9		1485	2621		1630	1116
19.1	46.5		1927	3926		709	488
1.17	5		280	445		659	611
2.84	5.78		868	1423		704	619
15	33.8		1727	3029
16.8	29.85		924	1269
11.7	28.3		1099	2019
18.8	45.4		2267	3850
22.72	26.22		1453	2236
1.76	4.52		978	1032
29.2	37.5		2380	3256
2.07	2.71		1688	2045
12.5	43.6		1698	2954

## Sheet: Fig. 4C
ICAM-1
CD28	TNFR2
1260	5771
1130	3954
1663	5052
1219	4687
879	2147
1577	4419
2190	7621

## Sheet: Fig. 4D
LAYN+ (%)			LAYN (MFI in LAYN+)
CD28	TNFR2		CD28	TNFR2
79.1	95.4		5330	15377
80.2	91.7		7244	18625
58.5	75.3		4955	15382

## Sheet: Fig. 4E
CCR8
CD28	TNFR2
427	1721
333	1083
566	1978
471	973
421	985
377	1193
365	1194

[truncated: 8 more sheets: Fig. 4F, Fig. 4H, Fig. 4J, Fig. 8F, Suppl. Fig. 1C, Suppl. Fig. 1D, Suppl. Fig. 2, Suppl. Fig. 3]
